# Supplementary material for: Dopamine signaling regulates predator-driven changes in Caenorhabditis elegans’ egg laying behavior
Source: eLife. 2023 Jul 11;12:e83957. doi: 10.7554/eLife.83957 (PMC10335835; doi:10.7554/eLife.83957)
Supplement: Figure 6—figure supplement 1—source data 1. — For each test arena, 20 hr (15 frames/hr, tresolution = 4 min) of tracking data are tabulated, showing frame number, time (in hr), arena, condition, genotype, number of worms tracked per time point, lawn radius (in pixels), distance of body midpoint to center of arena (in pixels), distance of body midpoint to edge of lawn (in pixels), position as 1 (off) or 0 (on) lawn, the conversion factor for pixel data in mm-per-pixel, the calculated distance from center in mm, the calculated distance from the lawn edge in mm. [file elife-83957-fig6-figsupp1-data1.xlsx]

## Sheet: Figure6-S3A-C
Frame	t	PlateID	Condition	Strain	Genotype	N_worms	Lawn_Radius	DistCenterPx	DistEdgePx	off	PxScale	DistCenterMm	DistEdgeMm
1	0	220511Well 1	control	ARM112	wt	6	115.527	91.1328	-24.3939	0	0.00976923	0.890297	-0.238309
2	0.0666667	220511Well 1	control	ARM112	wt	4	115.527	83.2244	-32.3023	0	0.00976923	0.813039	-0.315568
3	0.133333	220511Well 1	control	ARM112	wt	6	115.527	85.4937	-30.033	0	0.00976923	0.835208	-0.293399
4	0.2	220511Well 1	control	ARM112	wt	6	115.527	90.6176	-24.9091	0	0.00976923	0.885264	-0.243342
5	0.266667	220511Well 1	control	ARM112	wt	3	115.527	83.7499	-31.7768	0	0.00976923	0.818172	-0.310435
6	0.333333	220511Well 1	control	ARM112	wt	6	115.527	83.4473	-32.0793	0	0.00976923	0.815216	-0.313391
7	0.4	220511Well 1	control	ARM112	wt	6	115.527	86.2515	-29.2752	0	0.00976923	0.842611	-0.285996
8	0.466667	220511Well 1	control	ARM112	wt	7	115.527	87.4544	-28.0723	0	0.00976923	0.854362	-0.274245
9	0.533333	220511Well 1	control	ARM112	wt	5	115.527	91.2768	-24.2499	0	0.00976923	0.891704	-0.236903
10	0.6	220511Well 1	control	ARM112	wt	6	115.527	84.9988	-30.5278	0	0.00976923	0.830373	-0.298234
11	0.666667	220511Well 1	control	ARM112	wt	4	115.527	83.2228	-32.3039	0	0.00976923	0.813023	-0.315584
12	0.733333	220511Well 1	control	ARM112	wt	6	115.527	79.9074	-35.6193	0	0.00976923	0.780634	-0.347973
13	0.8	220511Well 1	control	ARM112	wt	4	115.527	77.2685	-38.2582	0	0.00976923	0.754854	-0.373753
14	0.866667	220511Well 1	control	ARM112	wt	5	115.527	59.2536	-56.2731	0	0.00976923	0.578862	-0.549745
15	0.933333	220511Well 1	control	ARM112	wt	5	115.527	64.4296	-51.0971	0	0.00976923	0.629428	-0.499179
16	1	220511Well 1	control	ARM112	wt	6	115.527	79.903	-35.6237	0	0.00976923	0.78059	-0.348016
17	1.06667	220511Well 1	control	ARM112	wt	7	115.527	80.0569	-35.4698	0	0.00976923	0.782095	-0.346512
18	1.13333	220511Well 1	control	ARM112	wt	5	115.527	83.6924	-31.8343	0	0.00976923	0.81761	-0.310997
19	1.2	220511Well 1	control	ARM112	wt	5	115.527	86.5625	-28.9642	0	0.00976923	0.845649	-0.282958
20	1.26667	220511Well 1	control	ARM112	wt	7	115.527	79.5164	-36.0102	0	0.00976923	0.776815	-0.351792
21	1.33333	220511Well 1	control	ARM112	wt	6	115.527	79.1583	-36.3684	0	0.00976923	0.773316	-0.355291
22	1.4	220511Well 1	control	ARM112	wt	4	115.527	89.1168	-26.4099	0	0.00976923	0.870602	-0.258005
23	1.46667	220511Well 1	control	ARM112	wt	4	115.527	84.7567	-30.77	0	0.00976923	0.828008	-0.300599
24	1.53333	220511Well 1	control	ARM112	wt	4	115.527	81.8184	-33.7083	0	0.00976923	0.799303	-0.329304
25	1.6	220511Well 1	control	ARM112	wt	5	115.527	84.2617	-31.265	0	0.00976923	0.823172	-0.305435
26	1.66667	220511Well 1	control	ARM112	wt	4	115.527	91.1869	-24.3398	0	0.00976923	0.890826	-0.237781
27	1.73333	220511Well 1	control	ARM112	wt	5	115.527	103.289	-12.2372	0	0.00976923	1.00906	-0.119548
28	1.8	220511Well 1	control	ARM112	wt	5	115.527	81.9932	-33.5335	0	0.00976923	0.80101	-0.327597
29	1.86667	220511Well 1	control	ARM112	wt	5	115.527	83.7439	-31.7828	0	0.00976923	0.818113	-0.310494
30	1.93333	220511Well 1	control	ARM112	wt	5	115.527	80.181	-35.3457	0	0.00976923	0.783306	-0.3453
31	2	220511Well 1	control	ARM112	wt	4	115.527	74.6021	-40.9246	0	0.00976923	0.728805	-0.399802
32	2.06667	220511Well 1	control	ARM112	wt	4	115.527	79.8167	-35.7099	0	0.00976923	0.779748	-0.348859
33	2.13333	220511Well 1	control	ARM112	wt	5	115.527	80.3592	-35.1675	0	0.00976923	0.785047	-0.34356
34	2.2	220511Well 1	control	ARM112	wt	5	115.527	79.5355	-35.9912	0	0.00976923	0.777	-0.351607
35	2.26667	220511Well 1	control	ARM112	wt	6	115.527	86.9225	-28.6042	0	0.00976923	0.849166	-0.279441
36	2.33333	220511Well 1	control	ARM112	wt	7	115.527	75.6328	-39.8938	0	0.00976923	0.738875	-0.389732
37	2.4	220511Well 1	control	ARM112	wt	5	115.527	70.239	-45.2877	0	0.00976923	0.686181	-0.442426
38	2.46667	220511Well 1	control	ARM112	wt	5	115.527	67.5427	-47.984	0	0.00976923	0.65984	-0.468767
39	2.53333	220511Well 1	control	ARM112	wt	5	115.527	67.6748	-47.8519	0	0.00976923	0.661131	-0.467476
40	2.6	220511Well 1	control	ARM112	wt	7	115.527	76.0118	-39.5148	0	0.00976923	0.742577	-0.38603
41	2.66667	220511Well 1	control	ARM112	wt	6	115.527	80.0887	-35.438	0	0.00976923	0.782405	-0.346202
42	2.73333	220511Well 1	control	ARM112	wt	6	115.527	78.5059	-37.0208	0	0.00976923	0.766942	-0.361664
43	2.8	220511Well 1	control	ARM112	wt	7	115.527	76.1928	-39.3339	0	0.00976923	0.744345	-0.384262
44	2.86667	220511Well 1	control	ARM112	wt	6	115.527	81.1178	-34.4089	0	0.00976923	0.792458	-0.336149
45	2.93333	220511Well 1	control	ARM112	wt	6	115.527	80.1193	-35.4074	0	0.00976923	0.782704	-0.345903
46	3	220511Well 1	control	ARM112	wt	6	115.527	83.9746	-31.5521	0	0.00976923	0.820367	-0.30824
47	3.06667	220511Well 1	control	ARM112	wt	6	115.527	82.165	-33.3617	0	0.00976923	0.802689	-0.325918
48	3.13333	220511Well 1	control	ARM112	wt	6	115.527	83.5961	-31.9306	0	0.00976923	0.816669	-0.311938
49	3.2	220511Well 1	control	ARM112	wt	6	115.527	86.1933	-29.3333	0	0.00976923	0.842043	-0.286564
50	3.26667	220511Well 1	control	ARM112	wt	6	115.527	86.4451	-29.0815	0	0.00976923	0.844503	-0.284104
51	3.33333	220511Well 1	control	ARM112	wt	6	115.527	81.5141	-34.0126	0	0.00976923	0.79633	-0.332277
52	3.4	220511Well 1	control	ARM112	wt	6	115.527	83.73	-31.7967	0	0.00976923	0.817978	-0.310629
53	3.46667	220511Well 1	control	ARM112	wt	6	115.527	88.734	-26.7927	0	0.00976923	0.866863	-0.261744
54	3.53333	220511Well 1	control	ARM112	wt	5	115.527	81.9689	-33.5578	0	0.00976923	0.800773	-0.327834
55	3.6	220511Well 1	control	ARM112	wt	5	115.527	83.653	-31.8737	0	0.00976923	0.817226	-0.311381
56	3.66667	220511Well 1	control	ARM112	wt	4	115.527	78.5613	-36.9654	0	0.00976923	0.767483	-0.361123
57	3.73333	220511Well 1	control	ARM112	wt	6	115.527	83.8798	-31.6469	0	0.00976923	0.819441	-0.309166
58	3.8	220511Well 1	control	ARM112	wt	6	115.527	90.1821	-25.3446	0	0.00976923	0.881009	-0.247598
59	3.86667	220511Well 1	control	ARM112	wt	6	115.527	87.0588	-28.4678	0	0.00976923	0.850498	-0.278109
60	3.93333	220511Well 1	control	ARM112	wt	5	115.527	86.9013	-28.6254	0	0.00976923	0.848959	-0.279648
61	4	220511Well 1	control	ARM112	wt	5	115.527	84.8171	-30.7095	0	0.00976923	0.828598	-0.300009
62	4.06667	220511Well 1	control	ARM112	wt	4	115.527	83.4405	-32.0861	0	0.00976923	0.81515	-0.313457
63	4.13333	220511Well 1	control	ARM112	wt	5	115.527	89.2915	-26.2352	0	0.00976923	0.872309	-0.256298
64	4.2	220511Well 1	control	ARM112	wt	6	115.527	90.4271	-25.0996	0	0.00976923	0.883403	-0.245204
65	4.26667	220511Well 1	control	ARM112	wt	5	115.527	87.0525	-28.4742	0	0.00976923	0.850436	-0.278171
66	4.33333	220511Well 1	control	ARM112	wt	7	115.527	90.5081	-25.0186	0	0.00976923	0.884194	-0.244412
67	4.4	220511Well 1	control	ARM112	wt	6	115.527	87.5609	-27.9658	0	0.00976923	0.855403	-0.273204
68	4.46667	220511Well 1	control	ARM112	wt	6	115.527	83.2076	-32.3191	0	0.00976923	0.812874	-0.315733
69	4.53333	220511Well 1	control	ARM112	wt	6	115.527	77.7547	-37.772	0	0.00976923	0.759603	-0.369004
70	4.6	220511Well 1	control	ARM112	wt	6	115.527	72.5369	-42.9898	0	0.00976923	0.70863	-0.419977
71	4.66667	220511Well 1	control	ARM112	wt	7	115.527	68.2232	-47.3035	0	0.00976923	0.666488	-0.462119
72	4.73333	220511Well 1	control	ARM112	wt	6	115.527	73.5808	-41.9459	0	0.00976923	0.718827	-0.40978
73	4.8	220511Well 1	control	ARM112	wt	5	115.527	76.2076	-39.3191	0	0.00976923	0.74449	-0.384117
74	4.86667	220511Well 1	control	ARM112	wt	5	115.527	82.9899	-32.5368	0	0.00976923	0.810747	-0.31786
75	4.93333	220511Well 1	control	ARM112	wt	3	115.527	74.9702	-40.5565	0	0.00976923	0.732401	-0.396206
76	5	220511Well 1	control	ARM112	wt	7	115.527	86.4664	-29.0603	0	0.00976923	0.84471	-0.283897
77	5.06667	220511Well 1	control	ARM112	wt	6	115.527	76.5379	-38.9888	0	0.00976923	0.747716	-0.380891
78	5.13333	220511Well 1	control	ARM112	wt	7	115.527	82.0142	-33.5125	0	0.00976923	0.801216	-0.327391
79	5.2	220511Well 1	control	ARM112	wt	6	115.527	83.9761	-31.5505	0	0.00976923	0.820382	-0.308225
80	5.26667	220511Well 1	control	ARM112	wt	5	115.527	82.8052	-32.7215	0	0.00976923	0.808943	-0.319664
81	5.33333	220511Well 1	control	ARM112	wt	5	115.527	89.768	-25.7587	0	0.00976923	0.876964	-0.251643
82	5.4	220511Well 1	control	ARM112	wt	7	115.527	88.9516	-26.5751	0	0.00976923	0.868989	-0.259618
83	5.46667	220511Well 1	control	ARM112	wt	5	115.527	82.2138	-33.3129	0	0.00976923	0.803166	-0.325441
84	5.53333	220511Well 1	control	ARM112	wt	6	115.527	78.5562	-36.9705	0	0.00976923	0.767433	-0.361174
85	5.6	220511Well 1	control	ARM112	wt	6	115.527	87.5197	-28.0069	0	0.00976923	0.855001	-0.273606
86	5.66667	220511Well 1	control	ARM112	wt	5	115.527	83.0147	-32.512	0	0.00976923	0.81099	-0.317617
87	5.73333	220511Well 1	control	ARM112	wt	7	115.527	92.5977	-22.929	0	0.00976923	0.904608	-0.223999
88	5.8	220511Well 1	control	ARM112	wt	5	115.527	71.6771	-43.8496	0	0.00976923	0.70023	-0.428377
89	5.86667	220511Well 1	control	ARM112	wt	6	115.527	85.3787	-30.148	0	0.00976923	0.834084	-0.294523
90	5.93333	220511Well 1	control	ARM112	wt	8	115.527	65.7728	-49.7539	0	0.00976923	0.64255	-0.486057
91	6	220511Well 1	control	ARM112	wt	5	115.527	82.1755	-33.3512	0	0.00976923	0.802792	-0.325815
92	6.06667	220511Well 1	control	ARM112	wt	8	115.527	85.6255	-29.9012	0	0.00976923	0.836495	-0.292111
93	6.13333	220511Well 1	control	ARM112	wt	6	115.527	79.0337	-36.493	0	0.00976923	0.772098	-0.356508
94	6.2	220511Well 1	control	ARM112	wt	6	115.527	70.4162	-45.1105	0	0.00976923	0.687912	-0.440694
95	6.26667	220511Well 1	control	ARM112	wt	7	115.527	80.5033	-35.0234	0	0.00976923	0.786455	-0.342151
96	6.33333	220511Well 1	control	ARM112	wt	6	115.527	95.6946	-19.8321	0	0.00976923	0.934863	-0.193744
97	6.4	220511Well 1	control	ARM112	wt	5	115.527	89.6624	-25.8643	0	0.00976923	0.875933	-0.252674
98	6.46667	220511Well 1	control	ARM112	wt	5	115.527	95.3034	-20.2233	0	0.00976923	0.931041	-0.197566
99	6.53333	220511Well 1	control	ARM112	wt	5	115.527	88.1735	-27.3532	0	0.00976923	0.861388	-0.267219
100	6.6	220511Well 1	control	ARM112	wt	6	115.527	91.9984	-23.5283	0	0.00976923	0.898754	-0.229853
101	6.66667	220511Well 1	control	ARM112	wt	6	115.527	87.8818	-27.6449	0	0.00976923	0.858537	-0.27007
102	6.73333	220511Well 1	control	ARM112	wt	5	115.527	85.2963	-30.2304	0	0.00976923	0.833279	-0.295327
103	6.8	220511Well 1	control	ARM112	wt	6	115.527	89.813	-25.7137	0	0.00976923	0.877404	-0.251203
104	6.86667	220511Well 1	control	ARM112	wt	7	115.527	91.9354	-23.5913	0	0.00976923	0.898138	-0.230469
105	6.93333	220511Well 1	control	ARM112	wt	9	115.527	90.773	-24.7537	0	0.00976923	0.886782	-0.241825
106	7	220511Well 1	control	ARM112	wt	6	115.527	87.2341	-28.2926	0	0.00976923	0.85221	-0.276397
107	7.06667	220511Well 1	control	ARM112	wt	6	115.527	88.2587	-27.268	0	0.00976923	0.862219	-0.266387
108	7.13333	220511Well 1	control	ARM112	wt	6	115.527	94.491	-21.0357	0	0.00976923	0.923104	-0.205503
109	7.2	220511Well 1	control	ARM112	wt	6	115.527	90.0055	-25.5212	0	0.00976923	0.879284	-0.249323
110	7.26667	220511Well 1	control	ARM112	wt	6	115.527	83.6336	-31.8931	0	0.00976923	0.817036	-0.311571
111	7.33333	220511Well 1	control	ARM112	wt	7	115.527	74.1479	-41.3788	0	0.00976923	0.724368	-0.404239
112	7.4	220511Well 1	control	ARM112	wt	7	115.527	75.5995	-39.9272	0	0.00976923	0.738549	-0.390058
113	7.46667	220511Well 1	control	ARM112	wt	6	115.527	77.4907	-38.036	0	0.00976923	0.757025	-0.371582
114	7.53333	220511Well 1	control	ARM112	wt	6	115.527	88.1102	-27.4165	0	0.00976923	0.860768	-0.267838
115	7.6	220511Well 1	control	ARM112	wt	6	115.527	87.3008	-28.2259	0	0.00976923	0.852861	-0.275745
116	7.66667	220511Well 1	control	ARM112	wt	6	115.527	82.2387	-33.288	0	0.00976923	0.803409	-0.325198
117	7.73333	220511Well 1	control	ARM112	wt	6	115.527	88.5932	-26.9335	0	0.00976923	0.865488	-0.263119
118	7.8	220511Well 1	control	ARM112	wt	5	115.527	87.5919	-27.9348	0	0.00976923	0.855705	-0.272902
119	7.86667	220511Well 1	control	ARM112	wt	6	115.527	87.1353	-28.3914	0	0.00976923	0.851245	-0.277362
120	7.93333	220511Well 1	control	ARM112	wt	5	115.527	85.3043	-30.2224	0	0.00976923	0.833357	-0.29525
121	8	220511Well 1	control	ARM112	wt	5	115.527	94.456	-21.0707	0	0.00976923	0.922762	-0.205845
122	8.06667	220511Well 1	control	ARM112	wt	5	115.527	85.1498	-30.3769	0	0.00976923	0.831848	-0.296759
123	8.13333	220511Well 1	control	ARM112	wt	5	115.527	92.5594	-22.9672	0	0.00976923	0.904235	-0.224372
124	8.2	220511Well 1	control	ARM112	wt	6	115.527	87.1719	-28.3548	0	0.00976923	0.851603	-0.277004
125	8.26667	220511Well 1	control	ARM112	wt	6	115.527	77.3949	-38.1317	0	0.00976923	0.756089	-0.372518
126	8.33333	220511Well 1	control	ARM112	wt	7	115.527	73.8279	-41.6988	0	0.00976923	0.721242	-0.407365
127	8.4	220511Well 1	control	ARM112	wt	6	115.527	74.1667	-41.36	0	0.00976923	0.724551	-0.404056
128	8.46667	220511Well 1	control	ARM112	wt	6	115.527	72.8989	-42.6277	0	0.00976923	0.712167	-0.41644
129	8.53333	220511Well 1	control	ARM112	wt	6	115.527	84.1008	-31.4258	0	0.00976923	0.821601	-0.307006
130	8.6	220511Well 1	control	ARM112	wt	6	115.527	89.6689	-25.8578	0	0.00976923	0.875996	-0.252611
131	8.66667	220511Well 1	control	ARM112	wt	5	115.527	72.9719	-42.5548	0	0.00976923	0.71288	-0.415727
132	8.73333	220511Well 1	control	ARM112	wt	5	115.527	75.9031	-39.6236	0	0.00976923	0.741515	-0.387092
133	8.8	220511Well 1	control	ARM112	wt	6	115.527	86.9448	-28.5818	0	0.00976923	0.849384	-0.279223
134	8.86667	220511Well 1	control	ARM112	wt	10	115.527	94.1359	-21.3908	0	0.00976923	0.919635	-0.208971
135	8.93333	220511Well 1	control	ARM112	wt	6	115.527	84.5951	-30.9315	0	0.00976923	0.826429	-0.302177
136	9	220511Well 1	control	ARM112	wt	6	115.527	83.0877	-32.439	0	0.00976923	0.811703	-0.316904
137	9.06667	220511Well 1	control	ARM112	wt	6	115.527	89.1408	-26.3859	0	0.00976923	0.870837	-0.25777
138	9.13333	220511Well 1	control	ARM112	wt	6	115.527	81.2353	-34.2914	0	0.00976923	0.793607	-0.335
139	9.2	220511Well 1	control	ARM112	wt	6	115.527	76.3236	-39.203	0	0.00976923	0.745623	-0.382984
140	9.26667	220511Well 1	control	ARM112	wt	6	115.527	88.7826	-26.744	0	0.00976923	0.867338	-0.261269
141	9.33333	220511Well 1	control	ARM112	wt	6	115.527	84.5409	-30.9858	0	0.00976923	0.8259	-0.302707
142	9.4	220511Well 1	control	ARM112	wt	7	115.527	87.7474	-27.7793	0	0.00976923	0.857225	-0.271382
143	9.46667	220511Well 1	control	ARM112	wt	5	115.527	81.6742	-33.8524	0	0.00976923	0.797895	-0.330712
144	9.53333	220511Well 1	control	ARM112	wt	5	115.527	77.2559	-38.2708	0	0.00976923	0.754731	-0.373876
145	9.6	220511Well 1	control	ARM112	wt	6	115.527	78.4744	-37.0523	0	0.00976923	0.766635	-0.361972
146	9.66667	220511Well 1	control	ARM112	wt	5	115.527	76.7029	-38.8238	0	0.00976923	0.749329	-0.379278
147	9.73333	220511Well 1	control	ARM112	wt	7	115.527	81.8491	-33.6776	0	0.00976923	0.799603	-0.329004
148	9.8	220511Well 1	control	ARM112	wt	5	115.527	98.3394	-17.1873	0	0.00976923	0.9607	-0.167907
149	9.86667	220511Well 1	control	ARM112	wt	5	115.527	61.5425	-53.9842	0	0.00976923	0.601223	-0.527384
150	9.93333	220511Well 1	control	ARM112	wt	6	115.527	87.9529	-27.5738	0	0.00976923	0.859232	-0.269375
151	10	220511Well 1	control	ARM112	wt	7	115.527	84.7875	-30.7392	0	0.00976923	0.828309	-0.300298
152	10.0667	220511Well 1	control	ARM112	wt	7	115.527	65.8777	-49.649	0	0.00976923	0.643574	-0.485033
153	10.1333	220511Well 1	control	ARM112	wt	5	115.527	66.9688	-48.5579	0	0.00976923	0.654233	-0.474373
154	10.2	220511Well 1	control	ARM112	wt	4	115.527	63.7706	-51.7561	0	0.00976923	0.62299	-0.505617
155	10.2667	220511Well 1	control	ARM112	wt	5	115.527	94.6824	-20.8443	0	0.00976923	0.924974	-0.203633
156	10.3333	220511Well 1	control	ARM112	wt	5	115.527	79.8027	-35.724	0	0.00976923	0.779611	-0.348996
157	10.4	220511Well 1	control	ARM112	wt	6	115.527	77.9398	-37.5868	0	0.00976923	0.761412	-0.367194
158	10.4667	220511Well 1	control	ARM112	wt	6	115.527	82.6699	-32.8568	0	0.00976923	0.807622	-0.320985
159	10.5333	220511Well 1	control	ARM112	wt	6	115.527	83.861	-31.6657	0	0.00976923	0.819258	-0.309349
160	10.6	220511Well 1	control	ARM112	wt	6	115.527	79.2622	-36.2644	0	0.00976923	0.774331	-0.354276
161	10.6667	220511Well 1	control	ARM112	wt	6	115.527	83.0261	-32.5006	0	0.00976923	0.811101	-0.317506
162	10.7333	220511Well 1	control	ARM112	wt	7	115.527	86.9867	-28.54	0	0.00976923	0.849793	-0.278814
163	10.8	220511Well 1	control	ARM112	wt	7	115.527	88.8017	-26.725	0	0.00976923	0.867524	-0.261083
164	10.8667	220511Well 1	control	ARM112	wt	6	115.527	90.2494	-25.2773	0	0.00976923	0.881667	-0.24694
165	10.9333	220511Well 1	control	ARM112	wt	7	115.527	91.8204	-23.7063	0	0.00976923	0.897015	-0.231592
166	11	220511Well 1	control	ARM112	wt	6	115.527	87.4696	-28.057	0	0.00976923	0.854511	-0.274096
167	11.0667	220511Well 1	control	ARM112	wt	6	115.527	95.9141	-19.6126	0	0.00976923	0.937007	-0.1916
168	11.1333	220511Well 1	control	ARM112	wt	6	115.527	87.7264	-27.8003	0	0.00976923	0.85702	-0.271587
169	11.2	220511Well 1	control	ARM112	wt	7	115.527	80.6258	-34.9009	0	0.00976923	0.787652	-0.340955
170	11.2667	220511Well 1	control	ARM112	wt	7	115.527	77.6457	-37.881	0	0.00976923	0.758539	-0.370068
171	11.3333	220511Well 1	control	ARM112	wt	7	115.527	75.0482	-40.4785	0	0.00976923	0.733163	-0.395444
172	11.4	220511Well 1	control	ARM112	wt	6	115.527	74.9845	-40.5421	0	0.00976923	0.732541	-0.396066
173	11.4667	220511Well 1	control	ARM112	wt	6	115.527	73.1736	-42.3531	0	0.00976923	0.71485	-0.413757
174	11.5333	220511Well 1	control	ARM112	wt	6	115.527	70.4458	-45.0809	0	0.00976923	0.688201	-0.440406
175	11.6	220511Well 1	control	ARM112	wt	6	115.527	79.1167	-36.41	0	0.00976923	0.772909	-0.355698
176	11.6667	220511Well 1	control	ARM112	wt	6	115.527	72.3	-43.2267	0	0.00976923	0.706315	-0.422292
177	11.7333	220511Well 1	control	ARM112	wt	7	115.527	76.3474	-39.1793	0	0.00976923	0.745855	-0.382752
178	11.8	220511Well 1	control	ARM112	wt	8	115.527	81.3433	-34.1834	0	0.00976923	0.794662	-0.333945
179	11.8667	220511Well 1	control	ARM112	wt	6	115.527	92.959	-22.5677	0	0.00976923	0.908138	-0.220469
180	11.9333	220511Well 1	control	ARM112	wt	7	115.527	95.7093	-19.8174	0	0.00976923	0.935006	-0.1936
181	12	220511Well 1	control	ARM112	wt	8	115.527	85.0998	-30.4269	0	0.00976923	0.83136	-0.297247
182	12.0667	220511Well 1	control	ARM112	wt	6	115.527	83.9629	-31.5638	0	0.00976923	0.820253	-0.308354
183	12.1333	220511Well 1	control	ARM112	wt	5	115.527	84.8983	-30.6284	0	0.00976923	0.829391	-0.299216
184	12.2	220511Well 1	control	ARM112	wt	6	115.527	81.0355	-34.4912	0	0.00976923	0.791655	-0.336952
185	12.2667	220511Well 1	control	ARM112	wt	6	115.527	91.507	-24.0196	0	0.00976923	0.893953	-0.234653
186	12.3333	220511Well 1	control	ARM112	wt	8	115.527	85.851	-29.6757	0	0.00976923	0.838698	-0.289909
187	12.4	220511Well 1	control	ARM112	wt	6	115.527	86.0444	-29.4823	0	0.00976923	0.840588	-0.288019
188	12.4667	220511Well 1	control	ARM112	wt	7	115.527	86.4262	-29.1005	0	0.00976923	0.844317	-0.28429
189	12.5333	220511Well 1	control	ARM112	wt	7	115.527	89.7727	-25.754	0	0.00976923	0.87701	-0.251597
190	12.6	220511Well 1	control	ARM112	wt	7	115.527	96.9597	-18.567	0	0.00976923	0.947221	-0.181385
191	12.6667	220511Well 1	control	ARM112	wt	6	115.527	125.409	9.88257	1	0.00976923	1.22515	0.0965452
192	12.7333	220511Well 1	control	ARM112	wt	7	115.527	95.8267	-19.7	0	0.00976923	0.936153	-0.192454
193	12.8	220511Well 1	control	ARM112	wt	6	115.527	84.7272	-30.7995	0	0.00976923	0.827719	-0.300888
194	12.8667	220511Well 1	control	ARM112	wt	6	115.527	84.8177	-30.7089	0	0.00976923	0.828604	-0.300003
195	12.9333	220511Well 1	control	ARM112	wt	6	115.527	86.2226	-29.3041	0	0.00976923	0.842329	-0.286278
196	13	220511Well 1	control	ARM112	wt	5	115.527	96.6874	-18.8393	0	0.00976923	0.944562	-0.184045
197	13.0667	220511Well 1	control	ARM112	wt	5	115.527	95.5208	-20.0059	0	0.00976923	0.933165	-0.195442
198	13.1333	220511Well 1	control	ARM112	wt	7	115.527	88.24	-27.2867	0	0.00976923	0.862037	-0.26657
199	13.2	220511Well 1	control	ARM112	wt	6	115.527	110.818	-4.7091	0	0.00976923	1.0826	-0.0460042
200	13.2667	220511Well 1	control	ARM112	wt	6	115.527	107.798	-7.72894	0	0.00976923	1.0531	-0.0755058
201	13.3333	220511Well 1	control	ARM112	wt	6	115.527	101.852	-13.6743	0	0.00976923	0.99502	-0.133587
202	13.4	220511Well 1	control	ARM112	wt	6	115.527	110.872	-4.65505	0	0.00976923	1.08313	-0.0454763
203	13.4667	220511Well 1	control	ARM112	wt	6	115.527	99.4337	-16.0929	0	0.00976923	0.971391	-0.157216
204	13.5333	220511Well 1	control	ARM112	wt	5	115.527	104.745	-10.7817	0	0.00976923	1.02328	-0.105329
205	13.6	220511Well 1	control	ARM112	wt	6	115.527	95.2329	-20.2937	0	0.00976923	0.930353	-0.198254
206	13.6667	220511Well 1	control	ARM112	wt	5	115.527	87.5103	-28.0164	0	0.00976923	0.854908	-0.273698
207	13.7333	220511Well 1	control	ARM112	wt	6	115.527	99.1673	-16.3594	0	0.00976923	0.968788	-0.159819
208	13.8	220511Well 1	control	ARM112	wt	6	115.527	79.4427	-36.084	0	0.00976923	0.776094	-0.352513
209	13.8667	220511Well 1	control	ARM112	wt	6	115.527	86.4985	-29.0282	0	0.00976923	0.845024	-0.283583
210	13.9333	220511Well 1	control	ARM112	wt	7	115.527	72.9626	-42.5641	0	0.00976923	0.712788	-0.415818
211	14	220511Well 1	control	ARM112	wt	6	115.527	78.7974	-36.7293	0	0.00976923	0.76979	-0.358817
212	14.0667	220511Well 1	control	ARM112	wt	6	115.527	82.1504	-33.3763	0	0.00976923	0.802546	-0.326061
213	14.1333	220511Well 1	control	ARM112	wt	6	115.527	82.8539	-32.6728	0	0.00976923	0.809419	-0.319188
214	14.2	220511Well 1	control	ARM112	wt	6	115.527	78.1855	-37.3412	0	0.00976923	0.763812	-0.364795
215	14.2667	220511Well 1	control	ARM112	wt	7	115.527	80.2123	-35.3144	0	0.00976923	0.783612	-0.344994
216	14.3333	220511Well 1	control	ARM112	wt	8	115.527	88.7174	-26.8093	0	0.00976923	0.866701	-0.261906
217	14.4	220511Well 1	control	ARM112	wt	6	115.527	66.6605	-48.8662	0	0.00976923	0.651222	-0.477385
218	14.4667	220511Well 1	control	ARM112	wt	7	115.527	71.2904	-44.2363	0	0.00976923	0.696453	-0.432154
219	14.5333	220511Well 1	control	ARM112	wt	6	115.527	63.1627	-52.364	0	0.00976923	0.617051	-0.511556
220	14.6	220511Well 1	control	ARM112	wt	6	115.527	63.0457	-52.481	0	0.00976923	0.615908	-0.512699
221	14.6667	220511Well 1	control	ARM112	wt	6	115.527	66.9544	-48.5723	0	0.00976923	0.654093	-0.474514
222	14.7333	220511Well 1	control	ARM112	wt	6	115.527	73.7592	-41.7675	0	0.00976923	0.720571	-0.408036
223	14.8	220511Well 1	control	ARM112	wt	5	115.527	86.6558	-28.8709	0	0.00976923	0.846561	-0.282046
224	14.8667	220511Well 1	control	ARM112	wt	6	115.527	82.7402	-32.7865	0	0.00976923	0.808308	-0.320299
225	14.9333	220511Well 1	control	ARM112	wt	6	115.527	85.6517	-29.875	0	0.00976923	0.836751	-0.291855
226	15	220511Well 1	control	ARM112	wt	6	115.527	82.5538	-32.9729	0	0.00976923	0.806487	-0.32212
227	15.0667	220511Well 1	control	ARM112	wt	5	115.527	70.5081	-45.0186	0	0.00976923	0.68881	-0.439797
228	15.1333	220511Well 1	control	ARM112	wt	6	115.527	86.1193	-29.4074	0	0.00976923	0.841319	-0.287288
229	15.2	220511Well 1	control	ARM112	wt	6	115.527	89.896	-25.6307	0	0.00976923	0.878215	-0.250392
230	15.2667	220511Well 1	control	ARM112	wt	6	115.527	100.783	-14.7441	0	0.00976923	0.984568	-0.144038
231	15.3333	220511Well 1	control	ARM112	wt	6	115.527	102.557	-12.9694	0	0.00976923	1.00191	-0.126701
232	15.4	220511Well 1	control	ARM112	wt	6	115.527	102.419	-13.1075	0	0.00976923	1.00056	-0.12805
233	15.4667	220511Well 1	control	ARM112	wt	6	115.527	93.5898	-21.9369	0	0.00976923	0.9143	-0.214307
234	15.5333	220511Well 1	control	ARM112	wt	6	115.527	88.2059	-27.3208	0	0.00976923	0.861703	-0.266903
235	15.6	220511Well 1	control	ARM112	wt	6	115.527	90.8258	-24.7009	0	0.00976923	0.887298	-0.241308
236	15.6667	220511Well 1	control	ARM112	wt	7	115.527	82.1033	-33.4234	0	0.00976923	0.802086	-0.326521
237	15.7333	220511Well 1	control	ARM112	wt	7	115.527	85.5505	-29.9762	0	0.00976923	0.835762	-0.292845
238	15.8	220511Well 1	control	ARM112	wt	6	115.527	80.9522	-34.5745	0	0.00976923	0.790841	-0.337766
239	15.8667	220511Well 1	control	ARM112	wt	9	115.527	69.7374	-45.7893	0	0.00976923	0.68128	-0.447327
240	15.9333	220511Well 1	control	ARM112	wt	6	115.527	73.9427	-41.584	0	0.00976923	0.722363	-0.406244
241	16	220511Well 1	control	ARM112	wt	7	115.527	70.0624	-45.4643	0	0.00976923	0.684456	-0.444151
242	16.0667	220511Well 1	control	ARM112	wt	6	115.527	76.1972	-39.3295	0	0.00976923	0.744388	-0.384219
243	16.1333	220511Well 1	control	ARM112	wt	7	115.527	76.1931	-39.3336	0	0.00976923	0.744348	-0.384259
244	16.2	220511Well 1	control	ARM112	wt	7	115.527	86.8042	-28.7225	0	0.00976923	0.84801	-0.280597
245	16.2667	220511Well 1	control	ARM112	wt	8	115.527	75.9246	-39.6021	0	0.00976923	0.741725	-0.386882
246	16.3333	220511Well 1	control	ARM112	wt	7	115.527	87.5576	-27.969	0	0.00976923	0.855371	-0.273236
247	16.4	220511Well 1	control	ARM112	wt	6	115.527	82.9022	-32.6244	0	0.00976923	0.809891	-0.318716
248	16.4667	220511Well 1	control	ARM112	wt	6	115.527	70.3976	-45.1291	0	0.00976923	0.68773	-0.440877
249	16.5333	220511Well 1	control	ARM112	wt	6	115.527	77.6344	-37.8923	0	0.00976923	0.758429	-0.370178
250	16.6	220511Well 1	control	ARM112	wt	6	115.527	86.2653	-29.2613	0	0.00976923	0.842746	-0.285861
251	16.6667	220511Well 1	control	ARM112	wt	6	115.527	82.9571	-32.5696	0	0.00976923	0.810427	-0.31818
252	16.7333	220511Well 1	control	ARM112	wt	6	115.527	109.626	-5.90052	0	0.00976923	1.07096	-0.0576436
253	16.8	220511Well 1	control	ARM112	wt	6	115.527	90.475	-25.0517	0	0.00976923	0.883871	-0.244736
254	16.8667	220511Well 1	control	ARM112	wt	6	115.527	116.594	1.06748	1	0.00976923	1.13904	0.0104285
255	16.9333	220511Well 1	control	ARM112	wt	6	115.527	92.9017	-22.625	0	0.00976923	0.907578	-0.221029
256	17	220511Well 1	control	ARM112	wt	5	115.527	81.7182	-33.8085	0	0.00976923	0.798324	-0.330283
257	17.0667	220511Well 1	control	ARM112	wt	6	115.527	82.5905	-32.9362	0	0.00976923	0.806845	-0.321762
258	17.1333	220511Well 1	control	ARM112	wt	7	115.527	76.7693	-38.7574	0	0.00976923	0.749977	-0.37863
259	17.2	220511Well 1	control	ARM112	wt	6	115.527	84.3582	-31.1685	0	0.00976923	0.824114	-0.304493
260	17.2667	220511Well 1	control	ARM112	wt	5	115.527	81.149	-34.3776	0	0.00976923	0.792764	-0.335843
261	17.3333	220511Well 1	control	ARM112	wt	7	115.527	82.9052	-32.6215	0	0.00976923	0.80992	-0.318687
262	17.4	220511Well 1	control	ARM112	wt	7	115.527	77.4952	-38.0314	0	0.00976923	0.757069	-0.371538
263	17.4667	220511Well 1	control	ARM112	wt	6	115.527	81.6309	-33.8958	0	0.00976923	0.797471	-0.331136
264	17.5333	220511Well 1	control	ARM112	wt	7	115.527	97.7338	-17.7929	0	0.00976923	0.954784	-0.173823
265	17.6	220511Well 1	control	ARM112	wt	7	115.527	102.609	-12.9181	0	0.00976923	1.00241	-0.1262
266	17.6667	220511Well 1	control	ARM112	wt	6	115.527	101.247	-14.2792	0	0.00976923	0.98911	-0.139497
267	17.7333	220511Well 1	control	ARM112	wt	8	115.527	98.7349	-16.7918	0	0.00976923	0.964564	-0.164043
268	17.8	220511Well 1	control	ARM112	wt	5	115.527	104.032	-11.4946	0	0.00976923	1.01631	-0.112293
269	17.8667	220511Well 1	control	ARM112	wt	6	115.527	92.7272	-22.7994	0	0.00976923	0.905874	-0.222733
270	17.9333	220511Well 1	control	ARM112	wt	6	115.527	89.3542	-26.1725	0	0.00976923	0.872922	-0.255685
271	18	220511Well 1	control	ARM112	wt	6	115.527	91.2631	-24.2635	0	0.00976923	0.891571	-0.237036
272	18.0667	220511Well 1	control	ARM112	wt	6	115.527	85.2007	-30.326	0	0.00976923	0.832345	-0.296262
273	18.1333	220511Well 1	control	ARM112	wt	6	115.527	105.716	-9.81063	0	0.00976923	1.03276	-0.0958423
274	18.2	220511Well 1	control	ARM112	wt	6	115.527	95.9662	-19.5605	0	0.00976923	0.937516	-0.191091
275	18.2667	220511Well 1	control	ARM112	wt	7	115.527	93.424	-22.1026	0	0.00976923	0.912681	-0.215926
276	18.3333	220511Well 1	control	ARM112	wt	7	115.527	89.2318	-26.2948	0	0.00976923	0.871726	-0.25688
277	18.4	220511Well 1	control	ARM112	wt	6	115.527	92.3048	-23.2219	0	0.00976923	0.901747	-0.22686
278	18.4667	220511Well 1	control	ARM112	wt	6	115.527	82.6294	-32.8973	0	0.00976923	0.807225	-0.321382
279	18.5333	220511Well 1	control	ARM112	wt	6	115.527	79.5744	-35.9523	0	0.00976923	0.77738	-0.351227
280	18.6	220511Well 1	control	ARM112	wt	7	115.527	77.1265	-38.4002	0	0.00976923	0.753467	-0.37514
281	18.6667	220511Well 1	control	ARM112	wt	7	115.527	82.8373	-32.6894	0	0.00976923	0.809256	-0.31935
282	18.7333	220511Well 1	control	ARM112	wt	6	115.527	94.4107	-21.116	0	0.00976923	0.92232	-0.206287
283	18.8	220511Well 1	control	ARM112	wt	6	115.527	85.6773	-29.8494	0	0.00976923	0.837001	-0.291606
284	18.8667	220511Well 1	control	ARM112	wt	7	115.527	90.2357	-25.291	0	0.00976923	0.881533	-0.247074
285	18.9333	220511Well 1	control	ARM112	wt	5	115.527	89.6649	-25.8618	0	0.00976923	0.875957	-0.25265
286	19	220511Well 1	control	ARM112	wt	6	115.527	97.8355	-17.6912	0	0.00976923	0.955778	-0.172829
287	19.0667	220511Well 1	control	ARM112	wt	6	115.527	96.7862	-18.7405	0	0.00976923	0.945526	-0.18308
288	19.1333	220511Well 1	control	ARM112	wt	6	115.527	98.9217	-16.605	0	0.00976923	0.966389	-0.162218
289	19.2	220511Well 1	control	ARM112	wt	7	115.527	89.6852	-25.8414	0	0.00976923	0.876156	-0.252451
290	19.2667	220511Well 1	control	ARM112	wt	5	115.527	99.8807	-15.646	0	0.00976923	0.975757	-0.152849
291	19.3333	220511Well 1	control	ARM112	wt	7	115.527	82.9826	-32.5441	0	0.00976923	0.810676	-0.317931
292	19.4	220511Well 1	control	ARM112	wt	6	115.527	89.8387	-25.688	0	0.00976923	0.877655	-0.250952
293	19.4667	220511Well 1	control	ARM112	wt	6	115.527	83.4464	-32.0803	0	0.00976923	0.815207	-0.3134
294	19.5333	220511Well 1	control	ARM112	wt	6	115.527	90.3489	-25.1778	0	0.00976923	0.882639	-0.245968
295	19.6	220511Well 1	control	ARM112	wt	6	115.527	93.9447	-21.582	0	0.00976923	0.917768	-0.210839
296	19.6667	220511Well 1	control	ARM112	wt	6	115.527	104.403	-11.1241	0	0.00976923	1.01993	-0.108673
297	19.7333	220511Well 1	control	ARM112	wt	6	115.527	102.625	-12.9013	0	0.00976923	1.00257	-0.126035
298	19.8	220511Well 1	control	ARM112	wt	6	115.527	97.0992	-18.4274	0	0.00976923	0.948585	-0.180022
299	19.8667	220511Well 1	control	ARM112	wt	5	115.527	108.078	-7.44885	0	0.00976923	1.05584	-0.0727696
300	19.9333	220511Well 1	control	ARM112	wt	6	115.527	108.259	-7.26814	0	0.00976923	1.0576	-0.0710041
301	20	220511Well 1	control	ARM112	wt	6	115.527	104.682	-10.8446	0	0.00976923	1.02266	-0.105943
1	0	220511Well 2	predator	ARM112	wt	3	112.028	87.8833	-24.1449	0	0.00976923	0.858552	-0.235877
2	0.0666667	220511Well 2	predator	ARM112	wt	3	112.028	79.3749	-32.6534	0	0.00976923	0.775431	-0.318998
3	0.133333	220511Well 2	predator	ARM112	wt	3	112.028	86.0559	-25.9724	0	0.00976923	0.8407	-0.25373
4	0.2	220511Well 2	predator	ARM112	wt	3	112.028	85.7507	-26.2775	0	0.00976923	0.837718	-0.256711
5	0.266667	220511Well 2	predator	ARM112	wt	3	112.028	85.6837	-26.3445	0	0.00976923	0.837064	-0.257366
6	0.333333	220511Well 2	predator	ARM112	wt	3	112.028	78.0649	-33.9633	0	0.00976923	0.762634	-0.331796
7	0.4	220511Well 2	predator	ARM112	wt	3	112.028	84.8845	-27.1437	0	0.00976923	0.829257	-0.265173
8	0.466667	220511Well 2	predator	ARM112	wt	3	112.028	81.4749	-30.5534	0	0.00976923	0.795947	-0.298483
9	0.533333	220511Well 2	predator	ARM112	wt	3	112.028	80.8529	-31.1753	0	0.00976923	0.789871	-0.304559
10	0.6	220511Well 2	predator	ARM112	wt	3	112.028	77.1388	-34.8894	0	0.00976923	0.753587	-0.340842
11	0.666667	220511Well 2	predator	ARM112	wt	3	112.028	76.6497	-35.3785	0	0.00976923	0.748809	-0.34562
12	0.733333	220511Well 2	predator	ARM112	wt	3	112.028	76.4713	-35.5569	0	0.00976923	0.747066	-0.347364
13	0.8	220511Well 2	predator	ARM112	wt	3	112.028	76.0803	-35.9479	0	0.00976923	0.743246	-0.351183
14	0.866667	220511Well 2	predator	ARM112	wt	3	112.028	74.6417	-37.3865	0	0.00976923	0.729192	-0.365238
15	0.933333	220511Well 2	predator	ARM112	wt	3	112.028	77.3179	-34.7104	0	0.00976923	0.755336	-0.339093
16	1	220511Well 2	predator	ARM112	wt	3	112.028	75.2279	-36.8003	0	0.00976923	0.734919	-0.35951
17	1.06667	220511Well 2	predator	ARM112	wt	3	112.028	76.6072	-35.421	0	0.00976923	0.748393	-0.346036
18	1.13333	220511Well 2	predator	ARM112	wt	3	112.028	75.8169	-36.2113	0	0.00976923	0.740673	-0.353756
19	1.2	220511Well 2	predator	ARM112	wt	3	112.028	76.1906	-35.8376	0	0.00976923	0.744323	-0.350106
20	1.26667	220511Well 2	predator	ARM112	wt	3	112.028	79.5311	-32.4971	0	0.00976923	0.776958	-0.317472
21	1.33333	220511Well 2	predator	ARM112	wt	3	112.028	79.3513	-32.677	0	0.00976923	0.775201	-0.319229
22	1.4	220511Well 2	predator	ARM112	wt	3	112.028	88.5517	-23.4765	0	0.00976923	0.865082	-0.229348
23	1.46667	220511Well 2	predator	ARM112	wt	3	112.028	85.7886	-26.2396	0	0.00976923	0.838089	-0.256341
24	1.53333	220511Well 2	predator	ARM112	wt	4	112.028	80.8747	-31.1535	0	0.00976923	0.790084	-0.304345
25	1.6	220511Well 2	predator	ARM112	wt	3	112.028	86.6846	-25.3436	0	0.00976923	0.846842	-0.247587
26	1.66667	220511Well 2	predator	ARM112	wt	2	112.028	80.2225	-31.8057	0	0.00976923	0.783713	-0.310717
27	1.73333	220511Well 2	predator	ARM112	wt	4	112.028	65.0923	-46.9359	0	0.00976923	0.635902	-0.458528
28	1.8	220511Well 2	predator	ARM112	wt	4	112.028	66.0754	-45.9528	0	0.00976923	0.645506	-0.448923
29	1.86667	220511Well 2	predator	ARM112	wt	3	112.028	56.7013	-55.327	0	0.00976923	0.553928	-0.540502
30	1.93333	220511Well 2	predator	ARM112	wt	3	112.028	58.4316	-53.5967	0	0.00976923	0.570831	-0.523598
31	2	220511Well 2	predator	ARM112	wt	4	112.028	72.9404	-39.0878	0	0.00976923	0.712572	-0.381858
32	2.06667	220511Well 2	predator	ARM112	wt	3	112.028	84.83	-27.1982	0	0.00976923	0.828724	-0.265706
33	2.13333	220511Well 2	predator	ARM112	wt	3	112.028	86.9251	-25.1032	0	0.00976923	0.849191	-0.245238
34	2.2	220511Well 2	predator	ARM112	wt	3	112.028	85.2474	-26.7808	0	0.00976923	0.832802	-0.261628
35	2.26667	220511Well 2	predator	ARM112	wt	3	112.028	75.3845	-36.6437	0	0.00976923	0.736448	-0.357981
36	2.33333	220511Well 2	predator	ARM112	wt	3	112.028	80.5425	-31.4858	0	0.00976923	0.786838	-0.307592
37	2.4	220511Well 2	predator	ARM112	wt	3	112.028	86.8616	-25.1667	0	0.00976923	0.848571	-0.245859
38	2.46667	220511Well 2	predator	ARM112	wt	3	112.028	89.2596	-22.7687	0	0.00976923	0.871997	-0.222432
39	2.53333	220511Well 2	predator	ARM112	wt	3	112.028	83.4799	-28.5484	0	0.00976923	0.815534	-0.278896
40	2.6	220511Well 2	predator	ARM112	wt	3	112.028	83.0678	-28.9604	0	0.00976923	0.811509	-0.282921
41	2.66667	220511Well 2	predator	ARM112	wt	3	112.028	83.2012	-28.8271	0	0.00976923	0.812811	-0.281618
42	2.73333	220511Well 2	predator	ARM112	wt	3	112.028	86.946	-25.0822	0	0.00976923	0.849395	-0.245034
43	2.8	220511Well 2	predator	ARM112	wt	3	112.028	84.7339	-27.2944	0	0.00976923	0.827785	-0.266645
44	2.86667	220511Well 2	predator	ARM112	wt	3	112.028	85.1991	-26.8291	0	0.00976923	0.83233	-0.2621
45	2.93333	220511Well 2	predator	ARM112	wt	3	112.028	87.5901	-24.4381	0	0.00976923	0.855688	-0.238741
46	3	220511Well 2	predator	ARM112	wt	3	112.028	89.6511	-22.3771	0	0.00976923	0.875822	-0.218607
47	3.06667	220511Well 2	predator	ARM112	wt	3	112.028	95.9921	-16.0362	0	0.00976923	0.937769	-0.156661
48	3.13333	220511Well 2	predator	ARM112	wt	3	112.028	136.002	23.9737	1	0.00976923	1.32863	0.234205
49	3.2	220511Well 2	predator	ARM112	wt	3	112.028	101.972	-10.0564	0	0.00976923	0.996186	-0.0982432
50	3.26667	220511Well 2	predator	ARM112	wt	3	112.028	108.543	-3.48501	0	0.00976923	1.06038	-0.0340459
51	3.33333	220511Well 2	predator	ARM112	wt	2	112.028	98.8941	-13.1341	0	0.00976923	0.96612	-0.12831
52	3.4	220511Well 2	predator	ARM112	wt	3	112.028	127.135	15.1069	1	0.00976923	1.24201	0.147583
53	3.46667	220511Well 2	predator	ARM112	wt	3	112.028	120.953	8.92459	1	0.00976923	1.18162	0.0871864
54	3.53333	220511Well 2	predator	ARM112	wt	3	112.028	118.675	6.64629	1	0.00976923	1.15936	0.0649292
55	3.6	220511Well 2	predator	ARM112	wt	3	112.028	119.625	7.59687	1	0.00976923	1.16865	0.0742156
56	3.66667	220511Well 2	predator	ARM112	wt	3	112.028	124.542	12.5139	1	0.00976923	1.21668	0.122251
57	3.73333	220511Well 2	predator	ARM112	wt	3	112.028	164.032	52.0036	1	0.00976923	1.60246	0.508035
58	3.8	220511Well 2	predator	ARM112	wt	3	112.028	126.756	14.7279	1	0.00976923	1.23831	0.143881
59	3.86667	220511Well 2	predator	ARM112	wt	3	112.028	138.601	26.5732	1	0.00976923	1.35403	0.2596
60	3.93333	220511Well 2	predator	ARM112	wt	3	112.028	120.453	8.42458	1	0.00976923	1.17673	0.0823017
61	4	220511Well 2	predator	ARM112	wt	3	112.028	132.74	20.7119	1	0.00976923	1.29677	0.202339
62	4.06667	220511Well 2	predator	ARM112	wt	3	112.028	115.919	3.89105	1	0.00976923	1.13244	0.0380126
63	4.13333	220511Well 2	predator	ARM112	wt	3	112.028	141.358	29.3294	1	0.00976923	1.38096	0.286526
64	4.2	220511Well 2	predator	ARM112	wt	3	112.028	134.249	22.2205	1	0.00976923	1.31151	0.217078
65	4.26667	220511Well 2	predator	ARM112	wt	3	112.028	126.436	14.4076	1	0.00976923	1.23518	0.140751
66	4.33333	220511Well 2	predator	ARM112	wt	3	112.028	129.617	17.5891	1	0.00976923	1.26626	0.171832
67	4.4	220511Well 2	predator	ARM112	wt	3	112.028	110.259	-1.76938	0	0.00976923	1.07714	-0.0172855
68	4.46667	220511Well 2	predator	ARM112	wt	3	112.028	100.505	-11.5229	0	0.00976923	0.981859	-0.11257
69	4.53333	220511Well 2	predator	ARM112	wt	3	112.028	93.2776	-18.7506	0	0.00976923	0.91125	-0.183179
70	4.6	220511Well 2	predator	ARM112	wt	2	112.028	120.445	8.41689	1	0.00976923	1.17666	0.0822265
71	4.66667	220511Well 2	predator	ARM112	wt	3	112.028	136.691	24.6626	1	0.00976923	1.33536	0.240935
72	4.73333	220511Well 2	predator	ARM112	wt	3	112.028	141.799	29.7703	1	0.00976923	1.38526	0.290833
73	4.8	220511Well 2	predator	ARM112	wt	3	112.028	137.434	25.4058	1	0.00976923	1.34262	0.248195
74	4.86667	220511Well 2	predator	ARM112	wt	3	112.028	121.26	9.23176	1	0.00976923	1.18462	0.0901872
75	4.93333	220511Well 2	predator	ARM112	wt	3	112.028	161.087	49.0583	1	0.00976923	1.57369	0.479262
76	5	220511Well 2	predator	ARM112	wt	3	112.028	156.272	44.2434	1	0.00976923	1.52665	0.432224
77	5.06667	220511Well 2	predator	ARM112	wt	3	112.028	152.885	40.8563	1	0.00976923	1.49356	0.399135
78	5.13333	220511Well 2	predator	ARM112	wt	3	112.028	154.814	42.7854	1	0.00976923	1.51241	0.41798
79	5.2	220511Well 2	predator	ARM112	wt	3	112.028	153.751	41.7226	1	0.00976923	1.50203	0.407598
80	5.26667	220511Well 2	predator	ARM112	wt	3	112.028	164.089	52.0611	1	0.00976923	1.60303	0.508597
81	5.33333	220511Well 2	predator	ARM112	wt	3	112.028	138.39	26.3619	1	0.00976923	1.35196	0.257535
82	5.4	220511Well 2	predator	ARM112	wt	3	112.028	150.82	38.7922	1	0.00976923	1.4734	0.37897
83	5.46667	220511Well 2	predator	ARM112	wt	3	112.028	233.291	121.263	1	0.00976923	2.27908	1.18465
84	5.53333	220511Well 2	predator	ARM112	wt	4	112.028	165.966	53.9382	1	0.00976923	1.62136	0.526935
85	5.6	220511Well 2	predator	ARM112	wt	3	112.028	175.974	63.9456	1	0.00976923	1.71913	0.624699
86	5.66667	220511Well 2	predator	ARM112	wt	3	112.028	204.816	92.7876	1	0.00976923	2.00089	0.906464
87	5.73333	220511Well 2	predator	ARM112	wt	3	112.028	193.45	81.4217	1	0.00976923	1.88986	0.795428
88	5.8	220511Well 2	predator	ARM112	wt	3	112.028	191.727	79.6986	1	0.00976923	1.87302	0.778594
89	5.86667	220511Well 2	predator	ARM112	wt	3	112.028	184.51	72.4819	1	0.00976923	1.80252	0.708093
90	5.93333	220511Well 2	predator	ARM112	wt	3	112.028	177.084	65.0555	1	0.00976923	1.72997	0.635542
91	6	220511Well 2	predator	ARM112	wt	3	112.028	168.733	56.7046	1	0.00976923	1.64839	0.55396
92	6.06667	220511Well 2	predator	ARM112	wt	3	112.028	151.588	39.5603	1	0.00976923	1.4809	0.386473
93	6.13333	220511Well 2	predator	ARM112	wt	3	112.028	138.183	26.1543	1	0.00976923	1.34994	0.255508
94	6.2	220511Well 2	predator	ARM112	wt	3	112.028	158.875	46.8472	1	0.00976923	1.55209	0.457661
95	6.26667	220511Well 2	predator	ARM112	wt	3	112.028	158.799	46.7707	1	0.00976923	1.55134	0.456914
96	6.33333	220511Well 2	predator	ARM112	wt	3	112.028	166.607	54.5792	1	0.00976923	1.62763	0.533197
97	6.4	220511Well 2	predator	ARM112	wt	3	112.028	176.462	64.4338	1	0.00976923	1.7239	0.629469
98	6.46667	220511Well 2	predator	ARM112	wt	3	112.028	167.454	55.4259	1	0.00976923	1.6359	0.541468
99	6.53333	220511Well 2	predator	ARM112	wt	3	112.028	168.668	56.6398	1	0.00976923	1.64776	0.553327
100	6.6	220511Well 2	predator	ARM112	wt	3	112.028	178.86	66.8319	1	0.00976923	1.74733	0.652897
101	6.66667	220511Well 2	predator	ARM112	wt	3	112.028	175.459	63.4307	1	0.00976923	1.7141	0.619669
102	6.73333	220511Well 2	predator	ARM112	wt	3	112.028	178.019	65.9903	1	0.00976923	1.7391	0.644674
103	6.8	220511Well 2	predator	ARM112	wt	3	112.028	180.362	68.3343	1	0.00976923	1.762	0.667573
104	6.86667	220511Well 2	predator	ARM112	wt	3	112.028	184.164	72.1354	1	0.00976923	1.79914	0.704708
105	6.93333	220511Well 2	predator	ARM112	wt	3	112.028	124.784	12.7553	1	0.00976923	1.21904	0.124609
106	7	220511Well 2	predator	ARM112	wt	3	112.028	126.34	14.3113	1	0.00976923	1.23424	0.13981
107	7.06667	220511Well 2	predator	ARM112	wt	3	112.028	172.713	60.6844	1	0.00976923	1.68727	0.592839
108	7.13333	220511Well 2	predator	ARM112	wt	3	112.028	172.814	60.786	1	0.00976923	1.68826	0.593832
109	7.2	220511Well 2	predator	ARM112	wt	3	112.028	192.952	80.9241	1	0.00976923	1.885	0.790566
110	7.26667	220511Well 2	predator	ARM112	wt	3	112.028	188.046	76.0182	1	0.00976923	1.83707	0.742639
111	7.33333	220511Well 2	predator	ARM112	wt	3	112.028	190.551	78.5232	1	0.00976923	1.86154	0.767111
112	7.4	220511Well 2	predator	ARM112	wt	3	112.028	189.729	77.7005	1	0.00976923	1.8535	0.759074
113	7.46667	220511Well 2	predator	ARM112	wt	3	112.028	190.348	78.3194	1	0.00976923	1.85955	0.76512
114	7.53333	220511Well 2	predator	ARM112	wt	3	112.028	192.34	80.3121	1	0.00976923	1.87902	0.784587
115	7.6	220511Well 2	predator	ARM112	wt	3	112.028	177.745	65.7169	1	0.00976923	1.73643	0.642003
116	7.66667	220511Well 2	predator	ARM112	wt	3	112.028	190.651	78.6229	1	0.00976923	1.86251	0.768085
117	7.73333	220511Well 2	predator	ARM112	wt	3	112.028	207.922	95.8936	1	0.00976923	2.03124	0.936807
118	7.8	220511Well 2	predator	ARM112	wt	3	112.028	185.494	73.466	1	0.00976923	1.81214	0.717706
119	7.86667	220511Well 2	predator	ARM112	wt	3	112.028	168.44	56.4122	1	0.00976923	1.64553	0.551104
120	7.93333	220511Well 2	predator	ARM112	wt	3	112.028	181.854	69.8253	1	0.00976923	1.77657	0.68214
121	8	220511Well 2	predator	ARM112	wt	3	112.028	168.675	56.6469	1	0.00976923	1.64783	0.553397
122	8.06667	220511Well 2	predator	ARM112	wt	3	112.028	174.363	62.3352	1	0.00976923	1.7034	0.608967
123	8.13333	220511Well 2	predator	ARM112	wt	3	112.028	166.128	54.0994	1	0.00976923	1.62294	0.52851
124	8.2	220511Well 2	predator	ARM112	wt	3	112.028	143.705	31.6773	1	0.00976923	1.40389	0.309463
125	8.26667	220511Well 2	predator	ARM112	wt	4	112.028	140.105	28.0769	1	0.00976923	1.36872	0.27429
126	8.33333	220511Well 2	predator	ARM112	wt	3	112.028	203.153	91.1244	1	0.00976923	1.98465	0.890216
127	8.4	220511Well 2	predator	ARM112	wt	3	112.028	192.365	80.3363	1	0.00976923	1.87925	0.784824
128	8.46667	220511Well 2	predator	ARM112	wt	3	112.028	223.916	111.888	1	0.00976923	2.18748	1.09305
129	8.53333	220511Well 2	predator	ARM112	wt	3	112.028	205.253	93.2243	1	0.00976923	2.00516	0.91073
130	8.6	220511Well 2	predator	ARM112	wt	3	112.028	206.767	94.7386	1	0.00976923	2.01995	0.925523
131	8.66667	220511Well 2	predator	ARM112	wt	3	112.028	198.976	86.9473	1	0.00976923	1.94384	0.849408
132	8.73333	220511Well 2	predator	ARM112	wt	3	112.028	177.714	65.6859	1	0.00976923	1.73613	0.641701
133	8.8	220511Well 2	predator	ARM112	wt	3	112.028	188.075	76.0465	1	0.00976923	1.83735	0.742916
134	8.86667	220511Well 2	predator	ARM112	wt	3	112.028	186.375	74.3467	1	0.00976923	1.82074	0.72631
135	8.93333	220511Well 2	predator	ARM112	wt	3	112.028	208.952	96.9239	1	0.00976923	2.0413	0.946872
136	9	220511Well 2	predator	ARM112	wt	3	112.028	175.732	63.7033	1	0.00976923	1.71676	0.622332
137	9.06667	220511Well 2	predator	ARM112	wt	3	112.028	209.288	97.2596	1	0.00976923	2.04458	0.950152
138	9.13333	220511Well 2	predator	ARM112	wt	3	112.028	180.924	68.8963	1	0.00976923	1.76749	0.673064
139	9.2	220511Well 2	predator	ARM112	wt	3	112.028	192.66	80.6322	1	0.00976923	1.88214	0.787715
140	9.26667	220511Well 2	predator	ARM112	wt	3	112.028	151.636	39.6075	1	0.00976923	1.48136	0.386935
141	9.33333	220511Well 2	predator	ARM112	wt	3	112.028	159.086	47.0578	1	0.00976923	1.55415	0.459718
142	9.4	220511Well 2	predator	ARM112	wt	3	112.028	205.102	93.0737	1	0.00976923	2.00369	0.909259
143	9.46667	220511Well 2	predator	ARM112	wt	3	112.028	200.016	87.9874	1	0.00976923	1.954	0.859569
144	9.53333	220511Well 2	predator	ARM112	wt	3	112.028	189.981	77.9526	1	0.00976923	1.85597	0.761537
145	9.6	220511Well 2	predator	ARM112	wt	3	112.028	204.242	92.2136	1	0.00976923	1.99529	0.900856
146	9.66667	220511Well 2	predator	ARM112	wt	3	112.028	187.066	75.0378	1	0.00976923	1.82749	0.733061
147	9.73333	220511Well 2	predator	ARM112	wt	3	112.028	198.234	86.2056	1	0.00976923	1.93659	0.842163
148	9.8	220511Well 2	predator	ARM112	wt	4	112.028	167.054	55.0257	1	0.00976923	1.63199	0.537559
149	9.86667	220511Well 2	predator	ARM112	wt	3	112.028	185.68	73.6518	1	0.00976923	1.81395	0.719521
150	9.93333	220511Well 2	predator	ARM112	wt	3	112.028	208.691	96.6631	1	0.00976923	2.03875	0.944324
151	10	220511Well 2	predator	ARM112	wt	3	112.028	165.669	53.6413	1	0.00976923	1.61846	0.524034
152	10.0667	220511Well 2	predator	ARM112	wt	3	112.028	206.083	94.0544	1	0.00976923	2.01327	0.918839
153	10.1333	220511Well 2	predator	ARM112	wt	3	112.028	193.622	81.5938	1	0.00976923	1.89154	0.797109
154	10.2	220511Well 2	predator	ARM112	wt	3	112.028	148.088	36.0598	1	0.00976923	1.44671	0.352276
155	10.2667	220511Well 2	predator	ARM112	wt	3	112.028	168.544	56.5156	1	0.00976923	1.64654	0.552114
156	10.3333	220511Well 2	predator	ARM112	wt	3	112.028	233.936	121.908	1	0.00976923	2.28538	1.19095
157	10.4	220511Well 2	predator	ARM112	wt	3	112.028	221.237	109.208	1	0.00976923	2.16131	1.06688
158	10.4667	220511Well 2	predator	ARM112	wt	3	112.028	209.546	97.5181	1	0.00976923	2.04711	0.952677
159	10.5333	220511Well 2	predator	ARM112	wt	3	112.028	204.311	92.2831	1	0.00976923	1.99596	0.901535
160	10.6	220511Well 2	predator	ARM112	wt	3	112.028	198.768	86.7399	1	0.00976923	1.94181	0.847382
161	10.6667	220511Well 2	predator	ARM112	wt	3	112.028	215.896	103.868	1	0.00976923	2.10914	1.01471
162	10.7333	220511Well 2	predator	ARM112	wt	3	112.028	187.64	75.6121	1	0.00976923	1.8331	0.738672
163	10.8	220511Well 2	predator	ARM112	wt	3	112.028	197.984	85.9555	1	0.00976923	1.93415	0.839719
164	10.8667	220511Well 2	predator	ARM112	wt	3	112.028	210.17	98.1418	1	0.00976923	2.0532	0.95877
165	10.9333	220511Well 2	predator	ARM112	wt	3	112.028	228.798	116.769	1	0.00976923	2.23518	1.14075
166	11	220511Well 2	predator	ARM112	wt	3	112.028	230.811	118.783	1	0.00976923	2.25484	1.16041
167	11.0667	220511Well 2	predator	ARM112	wt	3	112.028	240.544	128.516	1	0.00976923	2.34993	1.2555
168	11.1333	220511Well 2	predator	ARM112	wt	3	112.028	209.159	97.1307	1	0.00976923	2.04332	0.948893
169	11.2	220511Well 2	predator	ARM112	wt	3	112.028	188.352	76.3237	1	0.00976923	1.84005	0.745624
170	11.2667	220511Well 2	predator	ARM112	wt	3	112.028	205.996	93.9678	1	0.00976923	2.01242	0.917994
171	11.3333	220511Well 2	predator	ARM112	wt	3	112.028	180.787	68.759	1	0.00976923	1.76615	0.671723
172	11.4	220511Well 2	predator	ARM112	wt	2	112.028	174.869	62.8408	1	0.00976923	1.70834	0.613906
173	11.4667	220511Well 2	predator	ARM112	wt	3	112.028	213.091	101.063	1	0.00976923	2.08173	0.987305
174	11.5333	220511Well 2	predator	ARM112	wt	3	112.028	202.52	90.4915	1	0.00976923	1.97846	0.884032
175	11.6	220511Well 2	predator	ARM112	wt	3	112.028	214.66	102.632	1	0.00976923	2.09706	1.00263
176	11.6667	220511Well 2	predator	ARM112	wt	3	112.028	207.274	95.2454	1	0.00976923	2.0249	0.930474
177	11.7333	220511Well 2	predator	ARM112	wt	4	112.028	200.49	88.4617	1	0.00976923	1.95863	0.864202
178	11.8	220511Well 2	predator	ARM112	wt	3	112.028	207.088	95.0596	1	0.00976923	2.02309	0.92866
179	11.8667	220511Well 2	predator	ARM112	wt	3	112.028	197.988	85.9595	1	0.00976923	1.93419	0.839758
180	11.9333	220511Well 2	predator	ARM112	wt	3	112.028	216.142	104.114	1	0.00976923	2.11154	1.01711
181	12	220511Well 2	predator	ARM112	wt	3	112.028	164.179	52.1507	1	0.00976923	1.6039	0.509473
182	12.0667	220511Well 2	predator	ARM112	wt	3	112.028	163.047	51.0191	1	0.00976923	1.59285	0.498417
183	12.1333	220511Well 2	predator	ARM112	wt	3	112.028	221.384	109.356	1	0.00976923	2.16275	1.06832
184	12.2	220511Well 2	predator	ARM112	wt	3	112.028	177.62	65.5923	1	0.00976923	1.73522	0.640786
185	12.2667	220511Well 2	predator	ARM112	wt	3	112.028	152.579	40.5506	1	0.00976923	1.49058	0.396148
186	12.3333	220511Well 2	predator	ARM112	wt	3	112.028	238.223	126.195	1	0.00976923	2.32726	1.23283
187	12.4	220511Well 2	predator	ARM112	wt	3	112.028	173.968	61.9401	1	0.00976923	1.69954	0.605108
188	12.4667	220511Well 2	predator	ARM112	wt	3	112.028	228.138	116.11	1	0.00976923	2.22874	1.13431
189	12.5333	220511Well 2	predator	ARM112	wt	3	112.028	160.838	48.8097	1	0.00976923	1.57126	0.476833
190	12.6	220511Well 2	predator	ARM112	wt	2	112.028	155.552	43.5241	1	0.00976923	1.51963	0.425197
191	12.6667	220511Well 2	predator	ARM112	wt	3	112.028	211.514	99.4858	1	0.00976923	2.06633	0.971899
192	12.7333	220511Well 2	predator	ARM112	wt	3	112.028	206.083	94.0549	1	0.00976923	2.01327	0.918844
193	12.8	220511Well 2	predator	ARM112	wt	3	112.028	181.56	69.5322	1	0.00976923	1.77371	0.679276
194	12.8667	220511Well 2	predator	ARM112	wt	3	112.028	185.355	73.3269	1	0.00976923	1.81078	0.716348
195	12.9333	220511Well 2	predator	ARM112	wt	3	112.028	221.742	109.714	1	0.00976923	2.16625	1.07182
196	13	220511Well 2	predator	ARM112	wt	3	112.028	184.503	72.4747	1	0.00976923	1.80245	0.708022
197	13.0667	220511Well 2	predator	ARM112	wt	3	112.028	188.355	76.327	1	0.00976923	1.84009	0.745656
198	13.1333	220511Well 2	predator	ARM112	wt	3	112.028	174.805	62.7772	1	0.00976923	1.70771	0.613285
199	13.2	220511Well 2	predator	ARM112	wt	3	112.028	168.129	56.1005	1	0.00976923	1.64249	0.548058
200	13.2667	220511Well 2	predator	ARM112	wt	3	112.028	193.235	81.2065	1	0.00976923	1.88775	0.793325
201	13.3333	220511Well 2	predator	ARM112	wt	3	112.028	198.802	86.7736	1	0.00976923	1.94214	0.847711
202	13.4	220511Well 2	predator	ARM112	wt	3	112.028	178.725	66.6968	1	0.00976923	1.74601	0.651577
203	13.4667	220511Well 2	predator	ARM112	wt	3	112.028	154.34	42.3116	1	0.00976923	1.50778	0.413352
204	13.5333	220511Well 2	predator	ARM112	wt	3	112.028	199.724	87.6954	1	0.00976923	1.95115	0.856716
205	13.6	220511Well 2	predator	ARM112	wt	3	112.028	200.69	88.6621	1	0.00976923	1.96059	0.866161
206	13.6667	220511Well 2	predator	ARM112	wt	3	112.028	143.027	30.9984	1	0.00976923	1.39726	0.302831
207	13.7333	220511Well 2	predator	ARM112	wt	3	112.028	238.345	126.317	1	0.00976923	2.32845	1.23402
208	13.8	220511Well 2	predator	ARM112	wt	3	112.028	237.231	125.202	1	0.00976923	2.31756	1.22313
209	13.8667	220511Well 2	predator	ARM112	wt	3	112.028	231.352	119.324	1	0.00976923	2.26013	1.1657
210	13.9333	220511Well 2	predator	ARM112	wt	3	112.028	210.965	98.9372	1	0.00976923	2.06097	0.966541
211	14	220511Well 2	predator	ARM112	wt	3	112.028	159.19	47.1617	1	0.00976923	1.55516	0.460733
212	14.0667	220511Well 2	predator	ARM112	wt	3	112.028	154.765	42.737	1	0.00976923	1.51194	0.417508
213	14.1333	220511Well 2	predator	ARM112	wt	3	112.028	138.17	26.1414	1	0.00976923	1.34981	0.255381
214	14.2	220511Well 2	predator	ARM112	wt	3	112.028	143.569	31.5411	1	0.00976923	1.40256	0.308133
215	14.2667	220511Well 2	predator	ARM112	wt	3	112.028	133.353	21.3248	1	0.00976923	1.30276	0.208327
216	14.3333	220511Well 2	predator	ARM112	wt	3	112.028	129.603	17.5751	1	0.00976923	1.26612	0.171695
217	14.4	220511Well 2	predator	ARM112	wt	3	112.028	144.334	32.3054	1	0.00976923	1.41003	0.315599
218	14.4667	220511Well 2	predator	ARM112	wt	3	112.028	148.773	36.7444	1	0.00976923	1.45339	0.358965
219	14.5333	220511Well 2	predator	ARM112	wt	3	112.028	176.546	64.5174	1	0.00976923	1.72471	0.630285
220	14.6	220511Well 2	predator	ARM112	wt	3	112.028	175.631	63.6027	1	0.00976923	1.71578	0.62135
221	14.6667	220511Well 2	predator	ARM112	wt	3	112.028	252.071	140.042	1	0.00976923	2.46254	1.36811
222	14.7333	220511Well 2	predator	ARM112	wt	3	112.028	153.087	41.0591	1	0.00976923	1.49555	0.401116
223	14.8	220511Well 2	predator	ARM112	wt	3	112.028	168.449	56.4204	1	0.00976923	1.64561	0.551184
224	14.8667	220511Well 2	predator	ARM112	wt	3	112.028	159.448	47.4199	1	0.00976923	1.55769	0.463256
225	14.9333	220511Well 2	predator	ARM112	wt	3	112.028	169.843	57.8151	1	0.00976923	1.65924	0.564809
226	15	220511Well 2	predator	ARM112	wt	3	112.028	179.912	67.8836	1	0.00976923	1.7576	0.66317
227	15.0667	220511Well 2	predator	ARM112	wt	3	112.028	186.812	74.7839	1	0.00976923	1.82501	0.730581
228	15.1333	220511Well 2	predator	ARM112	wt	3	112.028	220.279	108.251	1	0.00976923	2.15196	1.05753
229	15.2	220511Well 2	predator	ARM112	wt	3	112.028	214.383	102.355	1	0.00976923	2.09436	0.999932
230	15.2667	220511Well 2	predator	ARM112	wt	3	112.028	196.542	84.5133	1	0.00976923	1.92006	0.82563
231	15.3333	220511Well 2	predator	ARM112	wt	3	112.028	167.623	55.5948	1	0.00976923	1.63755	0.543118
232	15.4	220511Well 2	predator	ARM112	wt	3	112.028	195.73	83.7018	1	0.00976923	1.91213	0.817702
233	15.4667	220511Well 2	predator	ARM112	wt	4	112.028	216.577	104.549	1	0.00976923	2.11579	1.02136
234	15.5333	220511Well 2	predator	ARM112	wt	3	112.028	244.986	132.958	1	0.00976923	2.39333	1.2989
235	15.6	220511Well 2	predator	ARM112	wt	4	112.028	207.71	95.6815	1	0.00976923	2.02916	0.934735
236	15.6667	220511Well 2	predator	ARM112	wt	3	112.028	200.514	88.4855	1	0.00976923	1.95886	0.864435
237	15.7333	220511Well 2	predator	ARM112	wt	3	112.028	198.209	86.1804	1	0.00976923	1.93635	0.841916
238	15.8	220511Well 2	predator	ARM112	wt	4	112.028	208.759	96.7305	1	0.00976923	2.03941	0.944983
239	15.8667	220511Well 2	predator	ARM112	wt	3	112.028	215.811	103.783	1	0.00976923	2.10831	1.01388
240	15.9333	220511Well 2	predator	ARM112	wt	3	112.028	178.946	66.918	1	0.00976923	1.74817	0.653738
241	16	220511Well 2	predator	ARM112	wt	3	112.028	143.745	31.7165	1	0.00976923	1.40428	0.309846
242	16.0667	220511Well 2	predator	ARM112	wt	3	112.028	214.963	102.935	1	0.00976923	2.10002	1.0056
243	16.1333	220511Well 2	predator	ARM112	wt	3	112.028	228.405	116.377	1	0.00976923	2.23134	1.13691
244	16.2	220511Well 2	predator	ARM112	wt	3	112.028	161.99	49.9616	1	0.00976923	1.58252	0.488087
245	16.2667	220511Well 2	predator	ARM112	wt	3	112.028	195.358	83.33	1	0.00976923	1.9085	0.81407
246	16.3333	220511Well 2	predator	ARM112	wt	3	112.028	151.725	39.6967	1	0.00976923	1.48224	0.387806
247	16.4	220511Well 2	predator	ARM112	wt	3	112.028	150.126	38.0976	1	0.00976923	1.46661	0.372185
248	16.4667	220511Well 2	predator	ARM112	wt	3	112.028	239.759	127.73	1	0.00976923	2.34226	1.24783
249	16.5333	220511Well 2	predator	ARM112	wt	3	112.028	111.673	-0.355062	0	0.00976923	1.09096	-0.00346868
250	16.6	220511Well 2	predator	ARM112	wt	3	112.028	227.83	115.802	1	0.00976923	2.22572	1.13129
251	16.6667	220511Well 2	predator	ARM112	wt	3	112.028	198.794	86.7659	1	0.00976923	1.94207	0.847636
252	16.7333	220511Well 2	predator	ARM112	wt	3	112.028	233.582	121.554	1	0.00976923	2.28191	1.18748
253	16.8	220511Well 2	predator	ARM112	wt	3	112.028	194.14	82.1116	1	0.00976923	1.8966	0.802167
254	16.8667	220511Well 2	predator	ARM112	wt	3	112.028	192.341	80.3125	1	0.00976923	1.87902	0.784591
255	16.9333	220511Well 2	predator	ARM112	wt	3	112.028	205.351	93.3232	1	0.00976923	2.00613	0.911696
256	17	220511Well 2	predator	ARM112	wt	3	112.028	208.741	96.7123	1	0.00976923	2.03923	0.944805
257	17.0667	220511Well 2	predator	ARM112	wt	3	112.028	254.213	142.184	1	0.00976923	2.48346	1.38903
258	17.1333	220511Well 2	predator	ARM112	wt	3	112.028	230.225	118.197	1	0.00976923	2.24912	1.15469
259	17.2	220511Well 2	predator	ARM112	wt	3	112.028	181.977	69.9484	1	0.00976923	1.77777	0.683342
260	17.2667	220511Well 2	predator	ARM112	wt	3	112.028	134.193	22.1652	1	0.00976923	1.31097	0.216536
261	17.3333	220511Well 2	predator	ARM112	wt	3	112.028	184.821	72.7928	1	0.00976923	1.80556	0.71113
262	17.4	220511Well 2	predator	ARM112	wt	3	112.028	129.014	16.9861	1	0.00976923	1.26037	0.165941
263	17.4667	220511Well 2	predator	ARM112	wt	3	112.028	176.458	64.4298	1	0.00976923	1.72386	0.629429
264	17.5333	220511Well 2	predator	ARM112	wt	3	112.028	156.189	44.1606	1	0.00976923	1.52584	0.431415
265	17.6	220511Well 2	predator	ARM112	wt	3	112.028	129.162	17.1336	1	0.00976923	1.26181	0.167382
266	17.6667	220511Well 2	predator	ARM112	wt	3	112.028	133.733	21.7046	1	0.00976923	1.30647	0.212038
267	17.7333	220511Well 2	predator	ARM112	wt	3	112.028	134.224	22.1961	1	0.00976923	1.31127	0.216839
268	17.8	220511Well 2	predator	ARM112	wt	4	112.028	152.074	40.0457	1	0.00976923	1.48565	0.391216
269	17.8667	220511Well 2	predator	ARM112	wt	3	112.028	120.162	8.13351	1	0.00976923	1.17389	0.0794581
270	17.9333	220511Well 2	predator	ARM112	wt	4	112.028	136.847	24.8184	1	0.00976923	1.33689	0.242457
271	18	220511Well 2	predator	ARM112	wt	3	112.028	130.626	18.598	1	0.00976923	1.27612	0.181688
272	18.0667	220511Well 2	predator	ARM112	wt	3	112.028	181.906	69.8782	1	0.00976923	1.77709	0.682656
273	18.1333	220511Well 2	predator	ARM112	wt	3	112.028	184.665	72.6366	1	0.00976923	1.80403	0.709604
274	18.2	220511Well 2	predator	ARM112	wt	3	112.028	119.843	7.81509	1	0.00976923	1.17078	0.0763475
275	18.2667	220511Well 2	predator	ARM112	wt	3	112.028	126.593	14.5644	1	0.00976923	1.23671	0.142283
276	18.3333	220511Well 2	predator	ARM112	wt	3	112.028	137.948	25.9196	1	0.00976923	1.34764	0.253214
277	18.4	220511Well 2	predator	ARM112	wt	3	112.028	131.844	19.8153	1	0.00976923	1.28801	0.19358
278	18.4667	220511Well 2	predator	ARM112	wt	3	112.028	199.645	87.6164	1	0.00976923	1.95037	0.855945
279	18.5333	220511Well 2	predator	ARM112	wt	3	112.028	178.81	66.7823	1	0.00976923	1.74684	0.652411
280	18.6	220511Well 2	predator	ARM112	wt	3	112.028	210.035	98.0071	1	0.00976923	2.05188	0.957454
281	18.6667	220511Well 2	predator	ARM112	wt	3	112.028	225.499	113.47	1	0.00976923	2.20295	1.10852
282	18.7333	220511Well 2	predator	ARM112	wt	3	112.028	232.68	120.652	1	0.00976923	2.2731	1.17867
283	18.8	220511Well 2	predator	ARM112	wt	3	112.028	191.974	79.9457	1	0.00976923	1.87544	0.781008
284	18.8667	220511Well 2	predator	ARM112	wt	3	112.028	251.398	139.37	1	0.00976923	2.45597	1.36154
285	18.9333	220511Well 2	predator	ARM112	wt	3	112.028	229.366	117.338	1	0.00976923	2.24073	1.1463
286	19	220511Well 2	predator	ARM112	wt	3	112.028	241.879	129.85	1	0.00976923	2.36297	1.26854
287	19.0667	220511Well 2	predator	ARM112	wt	3	112.028	168.918	56.8895	1	0.00976923	1.6502	0.555766
288	19.1333	220511Well 2	predator	ARM112	wt	3	112.028	174.895	62.8668	1	0.00976923	1.70859	0.61416
289	19.2	220511Well 2	predator	ARM112	wt	3	112.028	234.058	122.03	1	0.00976923	2.28657	1.19214
290	19.2667	220511Well 2	predator	ARM112	wt	3	112.028	223.306	111.278	1	0.00976923	2.18153	1.0871
291	19.3333	220511Well 2	predator	ARM112	wt	3	112.028	209.913	97.8844	1	0.00976923	2.05069	0.956255
292	19.4	220511Well 2	predator	ARM112	wt	3	112.028	164.154	52.126	1	0.00976923	1.60366	0.509231
293	19.4667	220511Well 2	predator	ARM112	wt	3	112.028	178.798	66.7696	1	0.00976923	1.74672	0.652288
294	19.5333	220511Well 2	predator	ARM112	wt	3	112.028	202.111	90.0828	1	0.00976923	1.97447	0.880039
295	19.6	220511Well 2	predator	ARM112	wt	3	112.028	238.798	126.77	1	0.00976923	2.33287	1.23844
296	19.6667	220511Well 2	predator	ARM112	wt	3	112.028	207.444	95.4154	1	0.00976923	2.02656	0.932135
297	19.7333	220511Well 2	predator	ARM112	wt	3	112.028	185.439	73.4105	1	0.00976923	1.81159	0.717164
298	19.8	220511Well 2	predator	ARM112	wt	3	112.028	171.004	58.9761	1	0.00976923	1.67058	0.576151
299	19.8667	220511Well 2	predator	ARM112	wt	3	112.028	175.211	63.1829	1	0.00976923	1.71168	0.617248
300	19.9333	220511Well 2	predator	ARM112	wt	3	112.028	191.949	79.9203	1	0.00976923	1.87519	0.78076
301	20	220511Well 2	predator	ARM112	wt	3	112.028	161.133	49.1044	1	0.00976923	1.57414	0.479712
1	0	220511Well 3	control	IV983	cat2	5	127.995	82.5286	-45.4666	0	0.00976923	0.806241	-0.444174
2	0.0666667	220511Well 3	control	IV983	cat2	5	127.995	81.773	-46.2222	0	0.00976923	0.798859	-0.451556
3	0.133333	220511Well 3	control	IV983	cat2	7	127.995	85.1305	-42.8647	0	0.00976923	0.831659	-0.418755
4	0.2	220511Well 3	control	IV983	cat2	7	127.995	91.8115	-36.1837	0	0.00976923	0.896928	-0.353487
5	0.266667	220511Well 3	control	IV983	cat2	7	127.995	88.1564	-39.8388	0	0.00976923	0.86122	-0.389195
6	0.333333	220511Well 3	control	IV983	cat2	6	127.995	88.3843	-39.6109	0	0.00976923	0.863446	-0.386969
7	0.4	220511Well 3	control	IV983	cat2	6	127.995	88.976	-39.0192	0	0.00976923	0.869227	-0.381187
8	0.466667	220511Well 3	control	IV983	cat2	4	127.995	87.4585	-40.5367	0	0.00976923	0.854403	-0.396012
9	0.533333	220511Well 3	control	IV983	cat2	8	127.995	85.2222	-42.773	0	0.00976923	0.832556	-0.417859
10	0.6	220511Well 3	control	IV983	cat2	4	127.995	86.1858	-41.8094	0	0.00976923	0.841969	-0.408446
11	0.666667	220511Well 3	control	IV983	cat2	5	127.995	86.763	-41.2322	0	0.00976923	0.847608	-0.402807
12	0.733333	220511Well 3	control	IV983	cat2	4	127.995	85.4786	-42.5166	0	0.00976923	0.835061	-0.415354
13	0.8	220511Well 3	control	IV983	cat2	5	127.995	87.4631	-40.5321	0	0.00976923	0.854447	-0.395968
14	0.866667	220511Well 3	control	IV983	cat2	5	127.995	81.801	-46.1942	0	0.00976923	0.799133	-0.451282
15	0.933333	220511Well 3	control	IV983	cat2	6	127.995	81.4096	-46.5856	0	0.00976923	0.795309	-0.455106
16	1	220511Well 3	control	IV983	cat2	5	127.995	76.8038	-51.1914	0	0.00976923	0.750314	-0.500101
17	1.06667	220511Well 3	control	IV983	cat2	5	127.995	74.6825	-53.3127	0	0.00976923	0.72959	-0.520824
18	1.13333	220511Well 3	control	IV983	cat2	5	127.995	74.5173	-53.4779	0	0.00976923	0.727977	-0.522438
19	1.2	220511Well 3	control	IV983	cat2	6	127.995	74.1997	-53.7956	0	0.00976923	0.724874	-0.525541
20	1.26667	220511Well 3	control	IV983	cat2	6	127.995	72.1565	-55.8388	0	0.00976923	0.704913	-0.545502
21	1.33333	220511Well 3	control	IV983	cat2	5	127.995	73.6553	-54.3399	0	0.00976923	0.719555	-0.530859
22	1.4	220511Well 3	control	IV983	cat2	7	127.995	76.1458	-51.8494	0	0.00976923	0.743886	-0.506528
23	1.46667	220511Well 3	control	IV983	cat2	6	127.995	72.9985	-54.9967	0	0.00976923	0.713139	-0.537276
24	1.53333	220511Well 3	control	IV983	cat2	5	127.995	70.6887	-57.3065	0	0.00976923	0.690574	-0.559841
25	1.6	220511Well 3	control	IV983	cat2	6	127.995	67.3948	-60.6004	0	0.00976923	0.658396	-0.592019
26	1.66667	220511Well 3	control	IV983	cat2	7	127.995	74.5425	-53.4527	0	0.00976923	0.728223	-0.522192
27	1.73333	220511Well 3	control	IV983	cat2	6	127.995	74.535	-53.4602	0	0.00976923	0.728149	-0.522265
28	1.8	220511Well 3	control	IV983	cat2	5	127.995	73.4996	-54.4956	0	0.00976923	0.718034	-0.53238
29	1.86667	220511Well 3	control	IV983	cat2	5	127.995	75.9103	-52.0849	0	0.00976923	0.741585	-0.508829
30	1.93333	220511Well 3	control	IV983	cat2	5	127.995	78.7348	-49.2604	0	0.00976923	0.769178	-0.481237
31	2	220511Well 3	control	IV983	cat2	6	127.995	78.2273	-49.7679	0	0.00976923	0.76422	-0.486195
32	2.06667	220511Well 3	control	IV983	cat2	6	127.995	79.5462	-48.449	0	0.00976923	0.777105	-0.473309
33	2.13333	220511Well 3	control	IV983	cat2	5	127.995	68.2308	-59.7645	0	0.00976923	0.666562	-0.583853
34	2.2	220511Well 3	control	IV983	cat2	4	127.995	79.5582	-48.437	0	0.00976923	0.777222	-0.473193
35	2.26667	220511Well 3	control	IV983	cat2	5	127.995	77.4371	-50.5581	0	0.00976923	0.756501	-0.493913
36	2.33333	220511Well 3	control	IV983	cat2	6	127.995	83.2917	-44.7035	0	0.00976923	0.813696	-0.436719
37	2.4	220511Well 3	control	IV983	cat2	4	127.995	81.4985	-46.4967	0	0.00976923	0.796178	-0.454237
38	2.46667	220511Well 3	control	IV983	cat2	4	127.995	82.471	-45.5242	0	0.00976923	0.805678	-0.444737
39	2.53333	220511Well 3	control	IV983	cat2	4	127.995	78.921	-49.0742	0	0.00976923	0.770998	-0.479417
40	2.6	220511Well 3	control	IV983	cat2	4	127.995	79.4572	-48.538	0	0.00976923	0.776236	-0.474179
41	2.66667	220511Well 3	control	IV983	cat2	7	127.995	76.6081	-51.3871	0	0.00976923	0.748402	-0.502013
42	2.73333	220511Well 3	control	IV983	cat2	6	127.995	75.0566	-52.9386	0	0.00976923	0.733246	-0.517169
43	2.8	220511Well 3	control	IV983	cat2	8	127.995	76.7219	-51.2733	0	0.00976923	0.749514	-0.500901
44	2.86667	220511Well 3	control	IV983	cat2	6	127.995	78.6981	-49.2971	0	0.00976923	0.76882	-0.481595
45	2.93333	220511Well 3	control	IV983	cat2	8	127.995	82.6146	-45.3806	0	0.00976923	0.807082	-0.443333
46	3	220511Well 3	control	IV983	cat2	7	127.995	77.5547	-50.4405	0	0.00976923	0.75765	-0.492765
47	3.06667	220511Well 3	control	IV983	cat2	7	127.995	81.2136	-46.7816	0	0.00976923	0.793394	-0.45702
48	3.13333	220511Well 3	control	IV983	cat2	6	127.995	80.7956	-47.1996	0	0.00976923	0.789311	-0.461104
49	3.2	220511Well 3	control	IV983	cat2	7	127.995	83.2157	-44.7795	0	0.00976923	0.812953	-0.437461
50	3.26667	220511Well 3	control	IV983	cat2	6	127.995	82.2752	-45.72	0	0.00976923	0.803765	-0.446649
51	3.33333	220511Well 3	control	IV983	cat2	6	127.995	84.0843	-43.9109	0	0.00976923	0.821439	-0.428976
52	3.4	220511Well 3	control	IV983	cat2	6	127.995	83.1104	-44.8848	0	0.00976923	0.811925	-0.43849
53	3.46667	220511Well 3	control	IV983	cat2	7	127.995	88.4835	-39.5117	0	0.00976923	0.864416	-0.385999
54	3.53333	220511Well 3	control	IV983	cat2	5	127.995	82.2889	-45.7063	0	0.00976923	0.803899	-0.446515
55	3.6	220511Well 3	control	IV983	cat2	5	127.995	84.3621	-43.6331	0	0.00976923	0.824153	-0.426262
56	3.66667	220511Well 3	control	IV983	cat2	6	127.995	75.8059	-52.1893	0	0.00976923	0.740565	-0.50985
57	3.73333	220511Well 3	control	IV983	cat2	7	127.995	79.0669	-48.9283	0	0.00976923	0.772423	-0.477992
58	3.8	220511Well 3	control	IV983	cat2	6	127.995	73.3784	-54.6168	0	0.00976923	0.71685	-0.533564
59	3.86667	220511Well 3	control	IV983	cat2	6	127.995	70.2186	-57.7766	0	0.00976923	0.685982	-0.564433
60	3.93333	220511Well 3	control	IV983	cat2	5	127.995	70.5716	-57.4236	0	0.00976923	0.68943	-0.560985
61	4	220511Well 3	control	IV983	cat2	5	127.995	73.4174	-54.5778	0	0.00976923	0.717232	-0.533183
62	4.06667	220511Well 3	control	IV983	cat2	5	127.995	84.858	-43.1372	0	0.00976923	0.828997	-0.421417
63	4.13333	220511Well 3	control	IV983	cat2	5	127.995	85.1536	-42.8416	0	0.00976923	0.831885	-0.418529
64	4.2	220511Well 3	control	IV983	cat2	5	127.995	85.0353	-42.9599	0	0.00976923	0.830729	-0.419686
65	4.26667	220511Well 3	control	IV983	cat2	7	127.995	84.6725	-43.3227	0	0.00976923	0.827185	-0.42323
66	4.33333	220511Well 3	control	IV983	cat2	7	127.995	90.4496	-37.5456	0	0.00976923	0.883623	-0.366792
67	4.4	220511Well 3	control	IV983	cat2	7	127.995	80.3876	-47.6076	0	0.00976923	0.785325	-0.46509
68	4.46667	220511Well 3	control	IV983	cat2	6	127.995	88.0556	-39.9396	0	0.00976923	0.860235	-0.390179
69	4.53333	220511Well 3	control	IV983	cat2	5	127.995	87.1483	-40.8469	0	0.00976923	0.851372	-0.399043
70	4.6	220511Well 3	control	IV983	cat2	6	127.995	92.2609	-35.7343	0	0.00976923	0.901318	-0.349097
71	4.66667	220511Well 3	control	IV983	cat2	6	127.995	90.1073	-37.8879	0	0.00976923	0.880279	-0.370136
72	4.73333	220511Well 3	control	IV983	cat2	6	127.995	88.4852	-39.51	0	0.00976923	0.864432	-0.385983
73	4.8	220511Well 3	control	IV983	cat2	6	127.995	93.9474	-34.0478	0	0.00976923	0.917794	-0.332621
74	4.86667	220511Well 3	control	IV983	cat2	6	127.995	88.8345	-39.1607	0	0.00976923	0.867845	-0.38257
75	4.93333	220511Well 3	control	IV983	cat2	5	127.995	91.6215	-36.3737	0	0.00976923	0.895071	-0.355343
76	5	220511Well 3	control	IV983	cat2	5	127.995	96.3449	-31.6503	0	0.00976923	0.941216	-0.309199
77	5.06667	220511Well 3	control	IV983	cat2	6	127.995	99.0358	-28.9594	0	0.00976923	0.967503	-0.282911
78	5.13333	220511Well 3	control	IV983	cat2	5	127.995	98.1058	-29.8894	0	0.00976923	0.958418	-0.291997
79	5.2	220511Well 3	control	IV983	cat2	7	127.995	82.2032	-45.7921	0	0.00976923	0.803062	-0.447353
80	5.26667	220511Well 3	control	IV983	cat2	6	127.995	89.356	-38.6392	0	0.00976923	0.87294	-0.377475
81	5.33333	220511Well 3	control	IV983	cat2	7	127.995	87.4736	-40.5216	0	0.00976923	0.85455	-0.395865
82	5.4	220511Well 3	control	IV983	cat2	6	127.995	94.0363	-33.9589	0	0.00976923	0.918662	-0.331752
83	5.46667	220511Well 3	control	IV983	cat2	6	127.995	106.233	-21.7625	0	0.00976923	1.03781	-0.212603
84	5.53333	220511Well 3	control	IV983	cat2	6	127.995	102.089	-25.9061	0	0.00976923	0.997332	-0.253083
85	5.6	220511Well 3	control	IV983	cat2	7	127.995	103.467	-24.528	0	0.00976923	1.0108	-0.239619
86	5.66667	220511Well 3	control	IV983	cat2	6	127.995	94.1916	-33.8036	0	0.00976923	0.920179	-0.330235
87	5.73333	220511Well 3	control	IV983	cat2	5	127.995	103.651	-24.3443	0	0.00976923	1.01259	-0.237825
88	5.8	220511Well 3	control	IV983	cat2	7	127.995	103.339	-24.6558	0	0.00976923	1.00955	-0.240868
89	5.86667	220511Well 3	control	IV983	cat2	6	127.995	96.8793	-31.1159	0	0.00976923	0.946436	-0.303979
90	5.93333	220511Well 3	control	IV983	cat2	7	127.995	91.7943	-36.2009	0	0.00976923	0.896759	-0.353655
91	6	220511Well 3	control	IV983	cat2	5	127.995	90.3818	-37.6134	0	0.00976923	0.882961	-0.367454
92	6.06667	220511Well 3	control	IV983	cat2	7	127.995	94.95	-33.0452	0	0.00976923	0.927588	-0.322827
93	6.13333	220511Well 3	control	IV983	cat2	7	127.995	94.8331	-33.1621	0	0.00976923	0.926446	-0.323969
94	6.2	220511Well 3	control	IV983	cat2	6	127.995	94.3418	-33.6534	0	0.00976923	0.921647	-0.328768
95	6.26667	220511Well 3	control	IV983	cat2	6	127.995	89.1471	-38.8482	0	0.00976923	0.870898	-0.379517
96	6.33333	220511Well 3	control	IV983	cat2	6	127.995	95.5156	-32.4797	0	0.00976923	0.933113	-0.317301
97	6.4	220511Well 3	control	IV983	cat2	8	127.995	98.05	-29.9452	0	0.00976923	0.957873	-0.292541
98	6.46667	220511Well 3	control	IV983	cat2	5	127.995	88.5076	-39.4876	0	0.00976923	0.864651	-0.385764
99	6.53333	220511Well 3	control	IV983	cat2	5	127.995	91.5842	-36.411	0	0.00976923	0.894707	-0.355707
100	6.6	220511Well 3	control	IV983	cat2	8	127.995	94.6864	-33.3088	0	0.00976923	0.925013	-0.325401
101	6.66667	220511Well 3	control	IV983	cat2	5	127.995	94.5267	-33.4685	0	0.00976923	0.923453	-0.326961
102	6.73333	220511Well 3	control	IV983	cat2	5	127.995	94.6144	-33.3808	0	0.00976923	0.92431	-0.326105
103	6.8	220511Well 3	control	IV983	cat2	6	127.995	90.8795	-37.1157	0	0.00976923	0.887823	-0.362592
104	6.86667	220511Well 3	control	IV983	cat2	6	127.995	90.7467	-37.2485	0	0.00976923	0.886526	-0.363889
105	6.93333	220511Well 3	control	IV983	cat2	6	127.995	98.6184	-29.3768	0	0.00976923	0.963426	-0.286989
106	7	220511Well 3	control	IV983	cat2	6	127.995	99.4926	-28.5027	0	0.00976923	0.971966	-0.278449
107	7.06667	220511Well 3	control	IV983	cat2	6	127.995	97.1669	-30.8283	0	0.00976923	0.949246	-0.301169
108	7.13333	220511Well 3	control	IV983	cat2	9	127.995	108.958	-19.037	0	0.00976923	1.06444	-0.185977
109	7.2	220511Well 3	control	IV983	cat2	5	127.995	98.024	-29.9712	0	0.00976923	0.957619	-0.292796
110	7.26667	220511Well 3	control	IV983	cat2	5	127.995	96.8418	-31.1535	0	0.00976923	0.946069	-0.304345
111	7.33333	220511Well 3	control	IV983	cat2	8	127.995	89.3907	-38.6045	0	0.00976923	0.873279	-0.377136
112	7.4	220511Well 3	control	IV983	cat2	6	127.995	94.1431	-33.8521	0	0.00976923	0.919705	-0.330709
113	7.46667	220511Well 3	control	IV983	cat2	6	127.995	89.7201	-38.2752	0	0.00976923	0.876496	-0.373919
114	7.53333	220511Well 3	control	IV983	cat2	6	127.995	89.8334	-38.1618	0	0.00976923	0.877603	-0.372812
115	7.6	220511Well 3	control	IV983	cat2	6	127.995	88.2406	-39.7546	0	0.00976923	0.862043	-0.388372
116	7.66667	220511Well 3	control	IV983	cat2	6	127.995	97.2822	-30.713	0	0.00976923	0.950372	-0.300042
117	7.73333	220511Well 3	control	IV983	cat2	6	127.995	87.674	-40.3212	0	0.00976923	0.856508	-0.393907
118	7.8	220511Well 3	control	IV983	cat2	6	127.995	80.2643	-47.7309	0	0.00976923	0.78412	-0.466294
119	7.86667	220511Well 3	control	IV983	cat2	6	127.995	85.1635	-42.8317	0	0.00976923	0.831982	-0.418433
120	7.93333	220511Well 3	control	IV983	cat2	6	127.995	97.3256	-30.6696	0	0.00976923	0.950796	-0.299619
121	8	220511Well 3	control	IV983	cat2	7	127.995	96.2884	-31.7068	0	0.00976923	0.940664	-0.309751
122	8.06667	220511Well 3	control	IV983	cat2	7	127.995	91.6759	-36.3193	0	0.00976923	0.895603	-0.354812
123	8.13333	220511Well 3	control	IV983	cat2	6	127.995	88.1556	-39.8397	0	0.00976923	0.861212	-0.389203
124	8.2	220511Well 3	control	IV983	cat2	6	127.995	86.4705	-41.5247	0	0.00976923	0.84475	-0.405665
125	8.26667	220511Well 3	control	IV983	cat2	5	127.995	80.0195	-47.9757	0	0.00976923	0.781729	-0.468686
126	8.33333	220511Well 3	control	IV983	cat2	6	127.995	81.9344	-46.0608	0	0.00976923	0.800436	-0.449978
127	8.4	220511Well 3	control	IV983	cat2	6	127.995	77.2734	-50.7218	0	0.00976923	0.754902	-0.495513
128	8.46667	220511Well 3	control	IV983	cat2	6	127.995	74.6498	-53.3454	0	0.00976923	0.729271	-0.521144
129	8.53333	220511Well 3	control	IV983	cat2	5	127.995	66.1207	-61.8745	0	0.00976923	0.645949	-0.604466
130	8.6	220511Well 3	control	IV983	cat2	6	127.995	62.4873	-65.5079	0	0.00976923	0.610453	-0.639961
131	8.66667	220511Well 3	control	IV983	cat2	8	127.995	61.5354	-66.4598	0	0.00976923	0.601154	-0.649261
132	8.73333	220511Well 3	control	IV983	cat2	7	127.995	69.2437	-58.7515	0	0.00976923	0.676458	-0.573957
133	8.8	220511Well 3	control	IV983	cat2	7	127.995	70.7497	-57.2455	0	0.00976923	0.69117	-0.559245
134	8.86667	220511Well 3	control	IV983	cat2	6	127.995	79.7679	-48.2273	0	0.00976923	0.779271	-0.471144
135	8.93333	220511Well 3	control	IV983	cat2	6	127.995	79.1477	-48.8475	0	0.00976923	0.773213	-0.477202
136	9	220511Well 3	control	IV983	cat2	6	127.995	75.7132	-52.282	0	0.00976923	0.73966	-0.510755
137	9.06667	220511Well 3	control	IV983	cat2	6	127.995	81.4026	-46.5926	0	0.00976923	0.79524	-0.455174
138	9.13333	220511Well 3	control	IV983	cat2	6	127.995	84.6355	-43.3597	0	0.00976923	0.826824	-0.423591
139	9.2	220511Well 3	control	IV983	cat2	5	127.995	73.7981	-54.1972	0	0.00976923	0.72095	-0.529465
140	9.26667	220511Well 3	control	IV983	cat2	7	127.995	69.1411	-58.8542	0	0.00976923	0.675455	-0.57496
141	9.33333	220511Well 3	control	IV983	cat2	7	127.995	71.4192	-56.576	0	0.00976923	0.697711	-0.552704
142	9.4	220511Well 3	control	IV983	cat2	6	127.995	70.8585	-57.1367	0	0.00976923	0.692233	-0.558182
143	9.46667	220511Well 3	control	IV983	cat2	8	127.995	83.9757	-44.0195	0	0.00976923	0.820378	-0.430037
144	9.53333	220511Well 3	control	IV983	cat2	9	127.995	84.2081	-43.7871	0	0.00976923	0.822649	-0.427766
145	9.6	220511Well 3	control	IV983	cat2	8	127.995	78.81	-49.1852	0	0.00976923	0.769913	-0.480502
146	9.66667	220511Well 3	control	IV983	cat2	6	127.995	93.3271	-34.6681	0	0.00976923	0.911734	-0.33868
147	9.73333	220511Well 3	control	IV983	cat2	6	127.995	90.5573	-37.4379	0	0.00976923	0.884675	-0.365739
148	9.8	220511Well 3	control	IV983	cat2	6	127.995	87.7768	-40.2184	0	0.00976923	0.857512	-0.392903
149	9.86667	220511Well 3	control	IV983	cat2	6	127.995	82.2568	-45.7384	0	0.00976923	0.803585	-0.446829
150	9.93333	220511Well 3	control	IV983	cat2	6	127.995	84.2644	-43.7308	0	0.00976923	0.823198	-0.427216
151	10	220511Well 3	control	IV983	cat2	6	127.995	85.768	-42.2272	0	0.00976923	0.837887	-0.412528
152	10.0667	220511Well 3	control	IV983	cat2	6	127.995	81.0331	-46.9621	0	0.00976923	0.791631	-0.458784
153	10.1333	220511Well 3	control	IV983	cat2	6	127.995	82.9283	-45.0669	0	0.00976923	0.810145	-0.440269
154	10.2	220511Well 3	control	IV983	cat2	6	127.995	82.5919	-45.4034	0	0.00976923	0.806859	-0.443556
155	10.2667	220511Well 3	control	IV983	cat2	9	127.995	73.4664	-54.5288	0	0.00976923	0.717711	-0.532704
156	10.3333	220511Well 3	control	IV983	cat2	6	127.995	96.6791	-31.3161	0	0.00976923	0.94448	-0.305935
157	10.4	220511Well 3	control	IV983	cat2	7	127.995	94.1589	-33.8363	0	0.00976923	0.91986	-0.330555
158	10.4667	220511Well 3	control	IV983	cat2	6	127.995	84.3971	-43.5981	0	0.00976923	0.824495	-0.42592
159	10.5333	220511Well 3	control	IV983	cat2	6	127.995	83.6322	-44.363	0	0.00976923	0.817022	-0.433393
160	10.6	220511Well 3	control	IV983	cat2	6	127.995	83.5351	-44.4601	0	0.00976923	0.816074	-0.434341
161	10.6667	220511Well 3	control	IV983	cat2	6	127.995	88.1109	-39.8843	0	0.00976923	0.860775	-0.389639
162	10.7333	220511Well 3	control	IV983	cat2	7	127.995	80.348	-47.6472	0	0.00976923	0.784938	-0.465477
163	10.8	220511Well 3	control	IV983	cat2	9	127.995	96.1201	-31.8751	0	0.00976923	0.939019	-0.311396
164	10.8667	220511Well 3	control	IV983	cat2	5	127.995	80.9687	-47.0265	0	0.00976923	0.791002	-0.459413
165	10.9333	220511Well 3	control	IV983	cat2	5	127.995	76.1949	-51.8003	0	0.00976923	0.744366	-0.506049
166	11	220511Well 3	control	IV983	cat2	8	127.995	79.4612	-48.534	0	0.00976923	0.776274	-0.47414
167	11.0667	220511Well 3	control	IV983	cat2	7	127.995	81.2476	-46.7476	0	0.00976923	0.793726	-0.456688
168	11.1333	220511Well 3	control	IV983	cat2	5	127.995	63.9077	-64.0875	0	0.00976923	0.624329	-0.626086
169	11.2	220511Well 3	control	IV983	cat2	7	127.995	70.4183	-57.5769	0	0.00976923	0.687933	-0.562482
170	11.2667	220511Well 3	control	IV983	cat2	7	127.995	68.0282	-59.967	0	0.00976923	0.664583	-0.585831
171	11.3333	220511Well 3	control	IV983	cat2	6	127.995	86.1718	-41.8234	0	0.00976923	0.841832	-0.408582
172	11.4	220511Well 3	control	IV983	cat2	7	127.995	73.807	-54.1882	0	0.00976923	0.721037	-0.529377
173	11.4667	220511Well 3	control	IV983	cat2	7	127.995	62.5819	-65.4133	0	0.00976923	0.611377	-0.639037
174	11.5333	220511Well 3	control	IV983	cat2	7	127.995	71.8762	-56.119	0	0.00976923	0.702175	-0.54824
175	11.6	220511Well 3	control	IV983	cat2	6	127.995	89.7213	-38.2739	0	0.00976923	0.876508	-0.373907
176	11.6667	220511Well 3	control	IV983	cat2	6	127.995	86.7327	-41.2625	0	0.00976923	0.847312	-0.403103
177	11.7333	220511Well 3	control	IV983	cat2	6	127.995	93.3948	-34.6004	0	0.00976923	0.912396	-0.338019
178	11.8	220511Well 3	control	IV983	cat2	6	127.995	100.526	-27.4693	0	0.00976923	0.982061	-0.268354
179	11.8667	220511Well 3	control	IV983	cat2	7	127.995	80.5707	-47.4245	0	0.00976923	0.787114	-0.463301
180	11.9333	220511Well 3	control	IV983	cat2	8	127.995	111.655	-16.34	0	0.00976923	1.09079	-0.159629
181	12	220511Well 3	control	IV983	cat2	7	127.995	109.71	-18.285	0	0.00976923	1.07178	-0.178631
182	12.0667	220511Well 3	control	IV983	cat2	6	127.995	114.481	-13.5138	0	0.00976923	1.1184	-0.132019
183	12.1333	220511Well 3	control	IV983	cat2	6	127.995	104.562	-23.4337	0	0.00976923	1.02149	-0.228929
184	12.2	220511Well 3	control	IV983	cat2	7	127.995	98.3456	-29.6497	0	0.00976923	0.96076	-0.289654
185	12.2667	220511Well 3	control	IV983	cat2	7	127.995	89.1623	-38.8329	0	0.00976923	0.871047	-0.379368
186	12.3333	220511Well 3	control	IV983	cat2	6	127.995	96.7733	-31.2219	0	0.00976923	0.945401	-0.305014
187	12.4	220511Well 3	control	IV983	cat2	6	127.995	83.2535	-44.7417	0	0.00976923	0.813323	-0.437092
188	12.4667	220511Well 3	control	IV983	cat2	7	127.995	86.8915	-41.1037	0	0.00976923	0.848863	-0.401552
189	12.5333	220511Well 3	control	IV983	cat2	6	127.995	86.8508	-41.1444	0	0.00976923	0.848466	-0.401949
190	12.6	220511Well 3	control	IV983	cat2	6	127.995	76.8703	-51.1249	0	0.00976923	0.750964	-0.499451
191	12.6667	220511Well 3	control	IV983	cat2	6	127.995	90.4398	-37.5554	0	0.00976923	0.883527	-0.366887
192	12.7333	220511Well 3	control	IV983	cat2	8	127.995	88.7162	-39.279	0	0.00976923	0.866689	-0.383725
193	12.8	220511Well 3	control	IV983	cat2	6	127.995	93.2362	-34.759	0	0.00976923	0.910846	-0.339568
194	12.8667	220511Well 3	control	IV983	cat2	6	127.995	92.3286	-35.6666	0	0.00976923	0.90198	-0.348435
195	12.9333	220511Well 3	control	IV983	cat2	6	127.995	87.4221	-40.5731	0	0.00976923	0.854046	-0.396368
196	13	220511Well 3	control	IV983	cat2	8	127.995	84.8291	-43.1662	0	0.00976923	0.828715	-0.4217
197	13.0667	220511Well 3	control	IV983	cat2	6	127.995	89.8526	-38.1426	0	0.00976923	0.877791	-0.372624
198	13.1333	220511Well 3	control	IV983	cat2	7	127.995	80.858	-47.1372	0	0.00976923	0.78992	-0.460494
199	13.2	220511Well 3	control	IV983	cat2	6	127.995	88.6325	-39.3627	0	0.00976923	0.865872	-0.384543
200	13.2667	220511Well 3	control	IV983	cat2	6	127.995	96.0614	-31.9338	0	0.00976923	0.938446	-0.311968
201	13.3333	220511Well 3	control	IV983	cat2	7	127.995	97.4265	-30.5687	0	0.00976923	0.951782	-0.298633
202	13.4	220511Well 3	control	IV983	cat2	6	127.995	97.977	-30.0183	0	0.00976923	0.95716	-0.293255
203	13.4667	220511Well 3	control	IV983	cat2	6	127.995	87.4468	-40.5484	0	0.00976923	0.854288	-0.396127
204	13.5333	220511Well 3	control	IV983	cat2	6	127.995	86.5285	-41.4667	0	0.00976923	0.845317	-0.405098
205	13.6	220511Well 3	control	IV983	cat2	6	127.995	97.0259	-30.9693	0	0.00976923	0.947869	-0.302546
206	13.6667	220511Well 3	control	IV983	cat2	6	127.995	100.248	-27.7474	0	0.00976923	0.979344	-0.271071
207	13.7333	220511Well 3	control	IV983	cat2	6	127.995	97.8775	-30.1177	0	0.00976923	0.956188	-0.294226
208	13.8	220511Well 3	control	IV983	cat2	7	127.995	98.7234	-29.2718	0	0.00976923	0.964452	-0.285963
209	13.8667	220511Well 3	control	IV983	cat2	8	127.995	105.717	-22.2786	0	0.00976923	1.03277	-0.217645
210	13.9333	220511Well 3	control	IV983	cat2	7	127.995	109.043	-18.9523	0	0.00976923	1.06527	-0.18515
211	14	220511Well 3	control	IV983	cat2	6	127.995	103.083	-24.912	0	0.00976923	1.00704	-0.243371
212	14.0667	220511Well 3	control	IV983	cat2	6	127.995	100.768	-27.227	0	0.00976923	0.984428	-0.265987
213	14.1333	220511Well 3	control	IV983	cat2	6	127.995	100.006	-27.9894	0	0.00976923	0.97698	-0.273435
214	14.2	220511Well 3	control	IV983	cat2	6	127.995	96.2181	-31.7771	0	0.00976923	0.939977	-0.310438
215	14.2667	220511Well 3	control	IV983	cat2	6	127.995	86.309	-41.6862	0	0.00976923	0.843173	-0.407242
216	14.3333	220511Well 3	control	IV983	cat2	8	127.995	69.8811	-58.1141	0	0.00976923	0.682685	-0.56773
217	14.4	220511Well 3	control	IV983	cat2	6	127.995	87.65	-40.3452	0	0.00976923	0.856273	-0.394142
218	14.4667	220511Well 3	control	IV983	cat2	6	127.995	98.0365	-29.9588	0	0.00976923	0.957741	-0.292674
219	14.5333	220511Well 3	control	IV983	cat2	5	127.995	91.2462	-36.749	0	0.00976923	0.891405	-0.35901
220	14.6	220511Well 3	control	IV983	cat2	8	127.995	81.9311	-46.0641	0	0.00976923	0.800404	-0.450011
221	14.6667	220511Well 3	control	IV983	cat2	6	127.995	83.2756	-44.7196	0	0.00976923	0.813539	-0.436876
222	14.7333	220511Well 3	control	IV983	cat2	6	127.995	86.2944	-41.7008	0	0.00976923	0.84303	-0.407385
223	14.8	220511Well 3	control	IV983	cat2	6	127.995	107.565	-20.43	0	0.00976923	1.05083	-0.199586
224	14.8667	220511Well 3	control	IV983	cat2	6	127.995	82.7587	-45.2365	0	0.00976923	0.808489	-0.441926
225	14.9333	220511Well 3	control	IV983	cat2	6	127.995	75.8715	-52.1237	0	0.00976923	0.741206	-0.509208
226	15	220511Well 3	control	IV983	cat2	8	127.995	76.6287	-51.3665	0	0.00976923	0.748603	-0.501811
227	15.0667	220511Well 3	control	IV983	cat2	6	127.995	97.2809	-30.7143	0	0.00976923	0.95036	-0.300055
228	15.1333	220511Well 3	control	IV983	cat2	6	127.995	90.2869	-37.7083	0	0.00976923	0.882034	-0.368381
229	15.2	220511Well 3	control	IV983	cat2	5	127.995	81.7151	-46.2801	0	0.00976923	0.798294	-0.452121
230	15.2667	220511Well 3	control	IV983	cat2	7	127.995	85.4312	-42.564	0	0.00976923	0.834597	-0.415818
231	15.3333	220511Well 3	control	IV983	cat2	7	127.995	78.0874	-49.9078	0	0.00976923	0.762854	-0.487561
232	15.4	220511Well 3	control	IV983	cat2	8	127.995	79.5251	-48.4701	0	0.00976923	0.776899	-0.473516
233	15.4667	220511Well 3	control	IV983	cat2	6	127.995	79.3105	-48.6847	0	0.00976923	0.774802	-0.475612
234	15.5333	220511Well 3	control	IV983	cat2	6	127.995	81.3393	-46.6559	0	0.00976923	0.794623	-0.455792
235	15.6	220511Well 3	control	IV983	cat2	5	127.995	83.5297	-44.4655	0	0.00976923	0.816021	-0.434394
236	15.6667	220511Well 3	control	IV983	cat2	8	127.995	80.5778	-47.4174	0	0.00976923	0.787183	-0.463231
237	15.7333	220511Well 3	control	IV983	cat2	7	127.995	84.4367	-43.5585	0	0.00976923	0.824882	-0.425533
238	15.8	220511Well 3	control	IV983	cat2	6	127.995	84.3053	-43.6899	0	0.00976923	0.823598	-0.426817
239	15.8667	220511Well 3	control	IV983	cat2	6	127.995	74.6881	-53.3072	0	0.00976923	0.729645	-0.52077
240	15.9333	220511Well 3	control	IV983	cat2	5	127.995	69.0857	-58.9095	0	0.00976923	0.674914	-0.5755
241	16	220511Well 3	control	IV983	cat2	7	127.995	83.0361	-44.9591	0	0.00976923	0.811199	-0.439216
242	16.0667	220511Well 3	control	IV983	cat2	6	127.995	71.7522	-56.243	0	0.00976923	0.700964	-0.549451
243	16.1333	220511Well 3	control	IV983	cat2	6	127.995	58.5021	-69.4931	0	0.00976923	0.571521	-0.678894
244	16.2	220511Well 3	control	IV983	cat2	6	127.995	71.9899	-56.0053	0	0.00976923	0.703286	-0.547129
245	16.2667	220511Well 3	control	IV983	cat2	7	127.995	79.6566	-48.3386	0	0.00976923	0.778183	-0.472231
246	16.3333	220511Well 3	control	IV983	cat2	6	127.995	85.5424	-42.4528	0	0.00976923	0.835683	-0.414731
247	16.4	220511Well 3	control	IV983	cat2	6	127.995	95.1326	-32.8626	0	0.00976923	0.929372	-0.321043
248	16.4667	220511Well 3	control	IV983	cat2	6	127.995	87.3727	-40.6225	0	0.00976923	0.853565	-0.39685
249	16.5333	220511Well 3	control	IV983	cat2	6	127.995	89.9479	-38.0473	0	0.00976923	0.878721	-0.371693
250	16.6	220511Well 3	control	IV983	cat2	7	127.995	94.0435	-33.9517	0	0.00976923	0.918732	-0.331682
251	16.6667	220511Well 3	control	IV983	cat2	7	127.995	97.4359	-30.5593	0	0.00976923	0.951874	-0.298541
252	16.7333	220511Well 3	control	IV983	cat2	6	127.995	100.008	-27.9871	0	0.00976923	0.977002	-0.273413
253	16.8	220511Well 3	control	IV983	cat2	6	127.995	102.562	-25.4337	0	0.00976923	1.00195	-0.248468
254	16.8667	220511Well 3	control	IV983	cat2	6	127.995	94.1356	-33.8596	0	0.00976923	0.919633	-0.330782
255	16.9333	220511Well 3	control	IV983	cat2	7	127.995	88.4076	-39.5876	0	0.00976923	0.863674	-0.38674
256	17	220511Well 3	control	IV983	cat2	5	127.995	75.4483	-52.5469	0	0.00976923	0.737072	-0.513343
257	17.0667	220511Well 3	control	IV983	cat2	6	127.995	76.536	-51.4592	0	0.00976923	0.747698	-0.502717
258	17.1333	220511Well 3	control	IV983	cat2	6	127.995	76.008	-51.9872	0	0.00976923	0.742539	-0.507875
259	17.2	220511Well 3	control	IV983	cat2	8	127.995	69.056	-58.9392	0	0.00976923	0.674624	-0.575791
260	17.2667	220511Well 3	control	IV983	cat2	7	127.995	86.6954	-41.2998	0	0.00976923	0.846948	-0.403467
261	17.3333	220511Well 3	control	IV983	cat2	8	127.995	86.2547	-41.7405	0	0.00976923	0.842642	-0.407772
262	17.4	220511Well 3	control	IV983	cat2	6	127.995	92.6264	-35.3688	0	0.00976923	0.904889	-0.345526
263	17.4667	220511Well 3	control	IV983	cat2	7	127.995	89.6705	-38.3247	0	0.00976923	0.876012	-0.374403
264	17.5333	220511Well 3	control	IV983	cat2	8	127.995	82.8197	-45.1755	0	0.00976923	0.809085	-0.44133
265	17.6	220511Well 3	control	IV983	cat2	5	127.995	77.7217	-50.2735	0	0.00976923	0.759282	-0.491133
266	17.6667	220511Well 3	control	IV983	cat2	6	127.995	84.667	-43.3283	0	0.00976923	0.827131	-0.423284
267	17.7333	220511Well 3	control	IV983	cat2	6	127.995	85.6683	-42.3269	0	0.00976923	0.836914	-0.413501
268	17.8	220511Well 3	control	IV983	cat2	7	127.995	88.3373	-39.6579	0	0.00976923	0.862988	-0.387427
269	17.8667	220511Well 3	control	IV983	cat2	7	127.995	96.0227	-31.9725	0	0.00976923	0.938068	-0.312347
270	17.9333	220511Well 3	control	IV983	cat2	7	127.995	93.3552	-34.64	0	0.00976923	0.912009	-0.338406
271	18	220511Well 3	control	IV983	cat2	6	127.995	88.4906	-39.5046	0	0.00976923	0.864485	-0.38593
272	18.0667	220511Well 3	control	IV983	cat2	7	127.995	101.928	-26.0676	0	0.00976923	0.995754	-0.254661
273	18.1333	220511Well 3	control	IV983	cat2	10	127.995	93.045	-34.9502	0	0.00976923	0.908978	-0.341437
274	18.2	220511Well 3	control	IV983	cat2	6	127.995	87.0315	-40.9637	0	0.00976923	0.850231	-0.400184
275	18.2667	220511Well 3	control	IV983	cat2	8	127.995	91.644	-36.3512	0	0.00976923	0.895291	-0.355123
276	18.3333	220511Well 3	control	IV983	cat2	7	127.995	96.243	-31.7522	0	0.00976923	0.94022	-0.310195
277	18.4	220511Well 3	control	IV983	cat2	7	127.995	91.056	-36.9392	0	0.00976923	0.889547	-0.360867
278	18.4667	220511Well 3	control	IV983	cat2	8	127.995	88.2444	-39.7508	0	0.00976923	0.86208	-0.388335
279	18.5333	220511Well 3	control	IV983	cat2	7	127.995	98.8117	-29.1835	0	0.00976923	0.965314	-0.2851
280	18.6	220511Well 3	control	IV983	cat2	8	127.995	91.4024	-36.5928	0	0.00976923	0.892931	-0.357484
281	18.6667	220511Well 3	control	IV983	cat2	6	127.995	85.9507	-42.0445	0	0.00976923	0.839672	-0.410743
282	18.7333	220511Well 3	control	IV983	cat2	5	127.995	90.1219	-37.8733	0	0.00976923	0.880422	-0.369993
283	18.8	220511Well 3	control	IV983	cat2	6	127.995	91.8024	-36.1928	0	0.00976923	0.896839	-0.353576
284	18.8667	220511Well 3	control	IV983	cat2	6	127.995	96.1465	-31.8487	0	0.00976923	0.939278	-0.311137
285	18.9333	220511Well 3	control	IV983	cat2	7	127.995	86.835	-41.1602	0	0.00976923	0.848312	-0.402103
286	19	220511Well 3	control	IV983	cat2	6	127.995	91.4925	-36.5027	0	0.00976923	0.893812	-0.356603
287	19.0667	220511Well 3	control	IV983	cat2	6	127.995	90.8185	-37.1767	0	0.00976923	0.887227	-0.363188
288	19.1333	220511Well 3	control	IV983	cat2	7	127.995	86.7247	-41.2705	0	0.00976923	0.847233	-0.403181
289	19.2	220511Well 3	control	IV983	cat2	6	127.995	92.6223	-35.3729	0	0.00976923	0.904849	-0.345566
290	19.2667	220511Well 3	control	IV983	cat2	7	127.995	98.0167	-29.9785	0	0.00976923	0.957548	-0.292867
291	19.3333	220511Well 3	control	IV983	cat2	6	127.995	92.3523	-35.6429	0	0.00976923	0.902211	-0.348204
292	19.4	220511Well 3	control	IV983	cat2	6	127.995	100.59	-27.4053	0	0.00976923	0.982686	-0.267729
293	19.4667	220511Well 3	control	IV983	cat2	6	127.995	85.8601	-42.1351	0	0.00976923	0.838787	-0.411628
294	19.5333	220511Well 3	control	IV983	cat2	6	127.995	92.4374	-35.5578	0	0.00976923	0.903042	-0.347372
295	19.6	220511Well 3	control	IV983	cat2	6	127.995	107.573	-20.4225	0	0.00976923	1.0509	-0.199512
296	19.6667	220511Well 3	control	IV983	cat2	6	127.995	110.227	-17.7684	0	0.00976923	1.07683	-0.173584
297	19.7333	220511Well 3	control	IV983	cat2	7	127.995	84.8451	-43.1501	0	0.00976923	0.828871	-0.421544
298	19.8	220511Well 3	control	IV983	cat2	7	127.995	81.4075	-46.5877	0	0.00976923	0.795289	-0.455126
299	19.8667	220511Well 3	control	IV983	cat2	6	127.995	82.1184	-45.8768	0	0.00976923	0.802234	-0.448181
300	19.9333	220511Well 3	control	IV983	cat2	6	127.995	91.2908	-36.7044	0	0.00976923	0.891841	-0.358574
301	20	220511Well 3	control	IV983	cat2	7	127.995	92.1005	-35.8947	0	0.00976923	0.899751	-0.350664
1	0	220511Well 4	predator	IV983	cat2	3	131.014	103.157	-27.8564	0	0.00976923	1.00777	-0.272135
2	0.0666667	220511Well 4	predator	IV983	cat2	3	131.014	85.3458	-45.6677	0	0.00976923	0.833763	-0.446138
3	0.133333	220511Well 4	predator	IV983	cat2	3	131.014	92.9116	-38.1019	0	0.00976923	0.907675	-0.372226
4	0.2	220511Well 4	predator	IV983	cat2	3	131.014	95.5038	-35.5097	0	0.00976923	0.932999	-0.346902
5	0.266667	220511Well 4	predator	IV983	cat2	3	131.014	88.7672	-42.2463	0	0.00976923	0.867187	-0.412714
6	0.333333	220511Well 4	predator	IV983	cat2	4	131.014	58.7204	-72.2931	0	0.00976923	0.573653	-0.706248
7	0.4	220511Well 4	predator	IV983	cat2	3	131.014	56.3569	-74.6567	0	0.00976923	0.550563	-0.729338
8	0.466667	220511Well 4	predator	IV983	cat2	2	131.014	56.7093	-74.3042	0	0.00976923	0.554006	-0.725895
9	0.533333	220511Well 4	predator	IV983	cat2	2	131.014	64.1076	-66.9059	0	0.00976923	0.626282	-0.653619
10	0.6	220511Well 4	predator	IV983	cat2	2	131.014	67.0096	-64.004	0	0.00976923	0.654632	-0.625269
11	0.666667	220511Well 4	predator	IV983	cat2	3	131.014	61.2901	-69.7234	0	0.00976923	0.598757	-0.681144
12	0.733333	220511Well 4	predator	IV983	cat2	3	131.014	75.9514	-55.0621	0	0.00976923	0.741987	-0.537915
13	0.8	220511Well 4	predator	IV983	cat2	2	131.014	73.6987	-57.3148	0	0.00976923	0.71998	-0.559922
14	0.866667	220511Well 4	predator	IV983	cat2	3	131.014	65.6237	-65.3898	0	0.00976923	0.641093	-0.638808
15	0.933333	220511Well 4	predator	IV983	cat2	3	131.014	63.7078	-67.3057	0	0.00976923	0.622376	-0.657525
16	1	220511Well 4	predator	IV983	cat2	3	131.014	58.601	-72.4125	0	0.00976923	0.572487	-0.707414
17	1.06667	220511Well 4	predator	IV983	cat2	3	131.014	68.5796	-62.4339	0	0.00976923	0.66997	-0.609931
18	1.13333	220511Well 4	predator	IV983	cat2	3	131.014	58.3501	-72.6634	0	0.00976923	0.570036	-0.709866
19	1.2	220511Well 4	predator	IV983	cat2	3	131.014	73.4788	-57.5347	0	0.00976923	0.717832	-0.56207
20	1.26667	220511Well 4	predator	IV983	cat2	3	131.014	77.8355	-53.178	0	0.00976923	0.760393	-0.519508
21	1.33333	220511Well 4	predator	IV983	cat2	3	131.014	78.4796	-52.5339	0	0.00976923	0.766686	-0.513216
22	1.4	220511Well 4	predator	IV983	cat2	3	131.014	82.6124	-48.4011	0	0.00976923	0.80706	-0.472842
23	1.46667	220511Well 4	predator	IV983	cat2	3	131.014	79.3562	-51.6573	0	0.00976923	0.775249	-0.504652
24	1.53333	220511Well 4	predator	IV983	cat2	3	131.014	90.4905	-40.523	0	0.00976923	0.884023	-0.395878
25	1.6	220511Well 4	predator	IV983	cat2	3	131.014	86.6869	-44.3266	0	0.00976923	0.846865	-0.433037
26	1.66667	220511Well 4	predator	IV983	cat2	3	131.014	89.2037	-41.8098	0	0.00976923	0.871452	-0.40845
27	1.73333	220511Well 4	predator	IV983	cat2	3	131.014	94.1518	-36.8617	0	0.00976923	0.919791	-0.360111
28	1.8	220511Well 4	predator	IV983	cat2	3	131.014	94.3185	-36.695	0	0.00976923	0.921419	-0.358482
29	1.86667	220511Well 4	predator	IV983	cat2	3	131.014	69.2333	-61.7802	0	0.00976923	0.676356	-0.603545
30	1.93333	220511Well 4	predator	IV983	cat2	3	131.014	69.2094	-61.8041	0	0.00976923	0.676123	-0.603779
31	2	220511Well 4	predator	IV983	cat2	3	131.014	62.3488	-68.6647	0	0.00976923	0.6091	-0.670801
32	2.06667	220511Well 4	predator	IV983	cat2	3	131.014	76.7822	-54.2313	0	0.00976923	0.750103	-0.529798
33	2.13333	220511Well 4	predator	IV983	cat2	3	131.014	77.938	-53.0756	0	0.00976923	0.761394	-0.518507
34	2.2	220511Well 4	predator	IV983	cat2	3	131.014	75.3167	-55.6968	0	0.00976923	0.735787	-0.544115
35	2.26667	220511Well 4	predator	IV983	cat2	3	131.014	79.6596	-51.3539	0	0.00976923	0.778213	-0.501688
36	2.33333	220511Well 4	predator	IV983	cat2	3	131.014	87.558	-43.4555	0	0.00976923	0.855374	-0.424527
37	2.4	220511Well 4	predator	IV983	cat2	2	131.014	97.5704	-33.4431	0	0.00976923	0.953188	-0.326713
38	2.46667	220511Well 4	predator	IV983	cat2	2	131.014	78.0616	-52.9519	0	0.00976923	0.762602	-0.517299
39	2.53333	220511Well 4	predator	IV983	cat2	2	131.014	78.9359	-52.0777	0	0.00976923	0.771143	-0.508759
40	2.6	220511Well 4	predator	IV983	cat2	2	131.014	91.5342	-39.4793	0	0.00976923	0.894219	-0.385683
41	2.66667	220511Well 4	predator	IV983	cat2	2	131.014	80.0862	-50.9273	0	0.00976923	0.782381	-0.497521
42	2.73333	220511Well 4	predator	IV983	cat2	2	131.014	96.3698	-34.6437	0	0.00976923	0.941459	-0.338442
43	2.8	220511Well 4	predator	IV983	cat2	2	131.014	90.3115	-40.702	0	0.00976923	0.882274	-0.397627
44	2.86667	220511Well 4	predator	IV983	cat2	2	131.014	101.832	-29.1813	0	0.00976923	0.994823	-0.285078
45	2.93333	220511Well 4	predator	IV983	cat2	2	131.014	100.289	-30.7245	0	0.00976923	0.979747	-0.300155
46	3	220511Well 4	predator	IV983	cat2	3	131.014	91.4172	-39.5963	0	0.00976923	0.893076	-0.386826
47	3.06667	220511Well 4	predator	IV983	cat2	3	131.014	85.7085	-45.305	0	0.00976923	0.837306	-0.442595
48	3.13333	220511Well 4	predator	IV983	cat2	3	131.014	93.7782	-37.2353	0	0.00976923	0.916141	-0.363761
49	3.2	220511Well 4	predator	IV983	cat2	3	131.014	105.739	-25.2743	0	0.00976923	1.03299	-0.24691
50	3.26667	220511Well 4	predator	IV983	cat2	3	131.014	96.7783	-34.2352	0	0.00976923	0.94545	-0.334451
51	3.33333	220511Well 4	predator	IV983	cat2	3	131.014	90.451	-40.5625	0	0.00976923	0.883637	-0.396265
52	3.4	220511Well 4	predator	IV983	cat2	3	131.014	88.1683	-42.8452	0	0.00976923	0.861336	-0.418565
53	3.46667	220511Well 4	predator	IV983	cat2	3	131.014	90.3702	-40.6433	0	0.00976923	0.882848	-0.397054
54	3.53333	220511Well 4	predator	IV983	cat2	3	131.014	83.0477	-47.9659	0	0.00976923	0.811312	-0.46859
55	3.6	220511Well 4	predator	IV983	cat2	3	131.014	98.4577	-32.5559	0	0.00976923	0.961856	-0.318046
56	3.66667	220511Well 4	predator	IV983	cat2	3	131.014	92.6	-38.4136	0	0.00976923	0.90463	-0.375271
57	3.73333	220511Well 4	predator	IV983	cat2	3	131.014	94.5016	-36.5119	0	0.00976923	0.923208	-0.356694
58	3.8	220511Well 4	predator	IV983	cat2	3	131.014	87.8212	-43.1923	0	0.00976923	0.857946	-0.421955
59	3.86667	220511Well 4	predator	IV983	cat2	3	131.014	88.9807	-42.0328	0	0.00976923	0.869273	-0.410628
60	3.93333	220511Well 4	predator	IV983	cat2	3	131.014	94.8087	-36.2049	0	0.00976923	0.926208	-0.353694
61	4	220511Well 4	predator	IV983	cat2	3	131.014	91.3673	-39.6462	0	0.00976923	0.892588	-0.387313
62	4.06667	220511Well 4	predator	IV983	cat2	3	131.014	95.4963	-35.5173	0	0.00976923	0.932925	-0.346976
63	4.13333	220511Well 4	predator	IV983	cat2	3	131.014	103.648	-27.3652	0	0.00976923	1.01256	-0.267337
64	4.2	220511Well 4	predator	IV983	cat2	3	131.014	100.986	-30.0275	0	0.00976923	0.986555	-0.293346
65	4.26667	220511Well 4	predator	IV983	cat2	3	131.014	100.737	-30.2769	0	0.00976923	0.984119	-0.295782
66	4.33333	220511Well 4	predator	IV983	cat2	3	131.014	101.793	-29.2201	0	0.00976923	0.994443	-0.285458
67	4.4	220511Well 4	predator	IV983	cat2	3	131.014	90.5525	-40.461	0	0.00976923	0.884628	-0.395273
68	4.46667	220511Well 4	predator	IV983	cat2	3	131.014	87.677	-43.3365	0	0.00976923	0.856537	-0.423364
69	4.53333	220511Well 4	predator	IV983	cat2	3	131.014	81.7234	-49.2901	0	0.00976923	0.798375	-0.481526
70	4.6	220511Well 4	predator	IV983	cat2	3	131.014	65.4115	-65.602	0	0.00976923	0.63902	-0.640881
71	4.66667	220511Well 4	predator	IV983	cat2	3	131.014	88.7405	-42.2731	0	0.00976923	0.866926	-0.412975
72	4.73333	220511Well 4	predator	IV983	cat2	3	131.014	73.3919	-57.6216	0	0.00976923	0.716983	-0.562919
73	4.8	220511Well 4	predator	IV983	cat2	3	131.014	68.1185	-62.895	0	0.00976923	0.665465	-0.614436
74	4.86667	220511Well 4	predator	IV983	cat2	3	131.014	72.5151	-58.4984	0	0.00976923	0.708417	-0.571484
75	4.93333	220511Well 4	predator	IV983	cat2	3	131.014	65.3425	-65.6711	0	0.00976923	0.638346	-0.641556
76	5	220511Well 4	predator	IV983	cat2	3	131.014	57.6844	-73.3291	0	0.00976923	0.563532	-0.716369
77	5.06667	220511Well 4	predator	IV983	cat2	3	131.014	60.748	-70.2656	0	0.00976923	0.593461	-0.686441
78	5.13333	220511Well 4	predator	IV983	cat2	3	131.014	56.0289	-74.9846	0	0.00976923	0.547359	-0.732542
79	5.2	220511Well 4	predator	IV983	cat2	3	131.014	55.3275	-75.6861	0	0.00976923	0.540507	-0.739395
80	5.26667	220511Well 4	predator	IV983	cat2	3	131.014	61.7626	-69.251	0	0.00976923	0.603373	-0.676529
81	5.33333	220511Well 4	predator	IV983	cat2	3	131.014	63.0435	-67.97	0	0.00976923	0.615886	-0.664015
82	5.4	220511Well 4	predator	IV983	cat2	3	131.014	70.492	-60.5215	0	0.00976923	0.688652	-0.591249
83	5.46667	220511Well 4	predator	IV983	cat2	3	131.014	55.1474	-75.8661	0	0.00976923	0.538748	-0.741153
84	5.53333	220511Well 4	predator	IV983	cat2	3	131.014	53.8781	-77.1354	0	0.00976923	0.526347	-0.753554
85	5.6	220511Well 4	predator	IV983	cat2	3	131.014	44.9396	-86.0739	0	0.00976923	0.439026	-0.840876
86	5.66667	220511Well 4	predator	IV983	cat2	3	131.014	64.1066	-66.9069	0	0.00976923	0.626273	-0.653629
87	5.73333	220511Well 4	predator	IV983	cat2	3	131.014	62.5864	-68.4271	0	0.00976923	0.611421	-0.668481
88	5.8	220511Well 4	predator	IV983	cat2	3	131.014	62.7264	-68.2872	0	0.00976923	0.612788	-0.667113
89	5.86667	220511Well 4	predator	IV983	cat2	3	131.014	60.8446	-70.1689	0	0.00976923	0.594405	-0.685496
90	5.93333	220511Well 4	predator	IV983	cat2	3	131.014	61.0837	-69.9298	0	0.00976923	0.596741	-0.68316
91	6	220511Well 4	predator	IV983	cat2	3	131.014	66.653	-64.3605	0	0.00976923	0.651149	-0.628753
92	6.06667	220511Well 4	predator	IV983	cat2	3	131.014	72.5552	-58.4583	0	0.00976923	0.708808	-0.571093
93	6.13333	220511Well 4	predator	IV983	cat2	3	131.014	78.4737	-52.5398	0	0.00976923	0.766628	-0.513274
94	6.2	220511Well 4	predator	IV983	cat2	3	131.014	76.0259	-54.9876	0	0.00976923	0.742715	-0.537187
95	6.26667	220511Well 4	predator	IV983	cat2	3	131.014	73.7432	-57.2703	0	0.00976923	0.720414	-0.559487
96	6.33333	220511Well 4	predator	IV983	cat2	3	131.014	86.6415	-44.372	0	0.00976923	0.846421	-0.43348
97	6.4	220511Well 4	predator	IV983	cat2	3	131.014	92.9889	-38.0246	0	0.00976923	0.90843	-0.371472
98	6.46667	220511Well 4	predator	IV983	cat2	3	131.014	105.123	-25.8905	0	0.00976923	1.02697	-0.25293
99	6.53333	220511Well 4	predator	IV983	cat2	3	131.014	85.9546	-45.0589	0	0.00976923	0.839711	-0.440191
100	6.6	220511Well 4	predator	IV983	cat2	3	131.014	94.7442	-36.2693	0	0.00976923	0.925578	-0.354323
101	6.66667	220511Well 4	predator	IV983	cat2	3	131.014	103.227	-27.7861	0	0.00976923	1.00845	-0.271449
102	6.73333	220511Well 4	predator	IV983	cat2	3	131.014	100.635	-30.3781	0	0.00976923	0.983131	-0.29677
103	6.8	220511Well 4	predator	IV983	cat2	3	131.014	110.005	-21.0083	0	0.00976923	1.07467	-0.205235
104	6.86667	220511Well 4	predator	IV983	cat2	3	131.014	112.894	-18.1192	0	0.00976923	1.10289	-0.177011
105	6.93333	220511Well 4	predator	IV983	cat2	3	131.014	104.065	-26.9486	0	0.00976923	1.01663	-0.263267
106	7	220511Well 4	predator	IV983	cat2	3	131.014	101.655	-29.358	0	0.00976923	0.993096	-0.286805
107	7.06667	220511Well 4	predator	IV983	cat2	3	131.014	107.198	-23.8156	0	0.00976923	1.04724	-0.23266
108	7.13333	220511Well 4	predator	IV983	cat2	3	131.014	107.733	-23.2803	0	0.00976923	1.05247	-0.227431
109	7.2	220511Well 4	predator	IV983	cat2	3	131.014	112.723	-18.2907	0	0.00976923	1.10122	-0.178686
110	7.26667	220511Well 4	predator	IV983	cat2	3	131.014	122.831	-8.18232	0	0.00976923	1.19997	-0.079935
111	7.33333	220511Well 4	predator	IV983	cat2	3	131.014	123.706	-7.30747	0	0.00976923	1.20851	-0.0713883
112	7.4	220511Well 4	predator	IV983	cat2	3	131.014	121.903	-9.11018	0	0.00976923	1.1909	-0.0889994
113	7.46667	220511Well 4	predator	IV983	cat2	3	131.014	64.9692	-66.0443	0	0.00976923	0.6347	-0.645202
114	7.53333	220511Well 4	predator	IV983	cat2	3	131.014	72.5327	-58.4809	0	0.00976923	0.708588	-0.571313
115	7.6	220511Well 4	predator	IV983	cat2	3	131.014	63.5891	-67.4244	0	0.00976923	0.621216	-0.658685
116	7.66667	220511Well 4	predator	IV983	cat2	3	131.014	59.7947	-71.2188	0	0.00976923	0.584148	-0.695753
117	7.73333	220511Well 4	predator	IV983	cat2	3	131.014	64.676	-66.3375	0	0.00976923	0.631835	-0.648066
118	7.8	220511Well 4	predator	IV983	cat2	3	131.014	82.3616	-48.6519	0	0.00976923	0.80461	-0.475292
119	7.86667	220511Well 4	predator	IV983	cat2	3	131.014	83.1001	-47.9134	0	0.00976923	0.811824	-0.468077
120	7.93333	220511Well 4	predator	IV983	cat2	3	131.014	85.5737	-45.4398	0	0.00976923	0.83599	-0.443912
121	8	220511Well 4	predator	IV983	cat2	3	131.014	89.5493	-41.4642	0	0.00976923	0.874828	-0.405073
122	8.06667	220511Well 4	predator	IV983	cat2	3	131.014	88.4463	-42.5673	0	0.00976923	0.864052	-0.415849
123	8.13333	220511Well 4	predator	IV983	cat2	3	131.014	87.3856	-43.6279	0	0.00976923	0.85369	-0.426211
124	8.2	220511Well 4	predator	IV983	cat2	3	131.014	74.741	-56.2725	0	0.00976923	0.730162	-0.549739
125	8.26667	220511Well 4	predator	IV983	cat2	3	131.014	73.9265	-57.087	0	0.00976923	0.722205	-0.557696
126	8.33333	220511Well 4	predator	IV983	cat2	3	131.014	72.0334	-58.9802	0	0.00976923	0.703711	-0.576191
127	8.4	220511Well 4	predator	IV983	cat2	3	131.014	77.0456	-53.968	0	0.00976923	0.752676	-0.527225
128	8.46667	220511Well 4	predator	IV983	cat2	3	131.014	73.4693	-57.5442	0	0.00976923	0.717738	-0.562163
129	8.53333	220511Well 4	predator	IV983	cat2	3	131.014	73.5666	-57.4469	0	0.00976923	0.718689	-0.561212
130	8.6	220511Well 4	predator	IV983	cat2	3	131.014	67.2187	-63.7949	0	0.00976923	0.656675	-0.623227
131	8.66667	220511Well 4	predator	IV983	cat2	3	131.014	97.3078	-33.7057	0	0.00976923	0.950622	-0.329279
132	8.73333	220511Well 4	predator	IV983	cat2	3	131.014	83.4729	-47.5406	0	0.00976923	0.815466	-0.464435
133	8.8	220511Well 4	predator	IV983	cat2	3	131.014	83.0286	-47.9849	0	0.00976923	0.811126	-0.468776
134	8.86667	220511Well 4	predator	IV983	cat2	3	131.014	72.0558	-58.9577	0	0.00976923	0.70393	-0.575972
135	8.93333	220511Well 4	predator	IV983	cat2	3	131.014	70.0833	-60.9302	0	0.00976923	0.68466	-0.595241
136	9	220511Well 4	predator	IV983	cat2	3	131.014	67.2081	-63.8054	0	0.00976923	0.656571	-0.62333
137	9.06667	220511Well 4	predator	IV983	cat2	3	131.014	81.7857	-49.2278	0	0.00976923	0.798984	-0.480917
138	9.13333	220511Well 4	predator	IV983	cat2	3	131.014	128.466	-2.54762	0	0.00976923	1.25501	-0.0248883
139	9.2	220511Well 4	predator	IV983	cat2	3	131.014	95.8068	-35.2067	0	0.00976923	0.935959	-0.343943
140	9.26667	220511Well 4	predator	IV983	cat2	3	131.014	90.4324	-40.5811	0	0.00976923	0.883455	-0.396447
141	9.33333	220511Well 4	predator	IV983	cat2	3	131.014	80.0403	-50.9732	0	0.00976923	0.781932	-0.497969
142	9.4	220511Well 4	predator	IV983	cat2	3	131.014	72.8421	-58.1714	0	0.00976923	0.711611	-0.56829
143	9.46667	220511Well 4	predator	IV983	cat2	3	131.014	122.761	-8.25301	0	0.00976923	1.19928	-0.0806255
144	9.53333	220511Well 4	predator	IV983	cat2	3	131.014	151.114	20.1002	1	0.00976923	1.47627	0.196364
145	9.6	220511Well 4	predator	IV983	cat2	3	131.014	143.74	12.7262	1	0.00976923	1.40423	0.124325
146	9.66667	220511Well 4	predator	IV983	cat2	3	131.014	119.074	-11.9391	0	0.00976923	1.16327	-0.116636
147	9.73333	220511Well 4	predator	IV983	cat2	3	131.014	105.358	-25.656	0	0.00976923	1.02926	-0.250639
148	9.8	220511Well 4	predator	IV983	cat2	4	131.014	99.9727	-31.0408	0	0.00976923	0.976656	-0.303245
149	9.86667	220511Well 4	predator	IV983	cat2	3	131.014	109.372	-21.6416	0	0.00976923	1.06848	-0.211422
150	9.93333	220511Well 4	predator	IV983	cat2	3	131.014	108.108	-22.9051	0	0.00976923	1.05614	-0.223765
151	10	220511Well 4	predator	IV983	cat2	3	131.014	115.487	-15.5261	0	0.00976923	1.12822	-0.151678
152	10.0667	220511Well 4	predator	IV983	cat2	3	131.014	137.86	6.84613	1	0.00976923	1.34678	0.0668814
153	10.1333	220511Well 4	predator	IV983	cat2	3	131.014	123.642	-7.37181	0	0.00976923	1.20788	-0.0720169
154	10.2	220511Well 4	predator	IV983	cat2	3	131.014	119.066	-11.9479	0	0.00976923	1.16318	-0.116722
155	10.2667	220511Well 4	predator	IV983	cat2	3	131.014	141.741	10.727	1	0.00976923	1.3847	0.104795
156	10.3333	220511Well 4	predator	IV983	cat2	3	131.014	154.944	23.9308	1	0.00976923	1.51369	0.233786
157	10.4	220511Well 4	predator	IV983	cat2	3	131.014	155.829	24.8154	1	0.00976923	1.52233	0.242427
158	10.4667	220511Well 4	predator	IV983	cat2	3	131.014	136.824	5.81003	1	0.00976923	1.33666	0.0567595
159	10.5333	220511Well 4	predator	IV983	cat2	3	131.014	118.97	-12.0439	0	0.00976923	1.16224	-0.117659
160	10.6	220511Well 4	predator	IV983	cat2	3	131.014	168.835	37.8213	1	0.00976923	1.64939	0.369485
161	10.6667	220511Well 4	predator	IV983	cat2	3	131.014	124.885	-6.12874	0	0.00976923	1.22003	-0.0598731
162	10.7333	220511Well 4	predator	IV983	cat2	3	131.014	137.524	6.51047	1	0.00976923	1.3435	0.0636022
163	10.8	220511Well 4	predator	IV983	cat2	3	131.014	164.728	33.7149	1	0.00976923	1.60927	0.329369
164	10.8667	220511Well 4	predator	IV983	cat2	3	131.014	88.9915	-42.022	0	0.00976923	0.869378	-0.410523
165	10.9333	220511Well 4	predator	IV983	cat2	5	131.014	105.148	-25.8654	0	0.00976923	1.02722	-0.252685
166	11	220511Well 4	predator	IV983	cat2	3	131.014	190.194	59.1807	1	0.00976923	1.85805	0.57815
167	11.0667	220511Well 4	predator	IV983	cat2	3	131.014	98.7268	-32.2867	0	0.00976923	0.964485	-0.315416
168	11.1333	220511Well 4	predator	IV983	cat2	3	131.014	122.721	-8.2921	0	0.00976923	1.19889	-0.0810074
169	11.2	220511Well 4	predator	IV983	cat2	3	131.014	116.629	-14.3845	0	0.00976923	1.13938	-0.140525
170	11.2667	220511Well 4	predator	IV983	cat2	3	131.014	107.719	-23.2946	0	0.00976923	1.05233	-0.22757
171	11.3333	220511Well 4	predator	IV983	cat2	3	131.014	126.894	-4.11934	0	0.00976923	1.23966	-0.0402428
172	11.4	220511Well 4	predator	IV983	cat2	4	131.014	99.3375	-31.676	0	0.00976923	0.970451	-0.30945
173	11.4667	220511Well 4	predator	IV983	cat2	3	131.014	119.309	-11.7045	0	0.00976923	1.16556	-0.114344
174	11.5333	220511Well 4	predator	IV983	cat2	3	131.014	114.702	-16.3119	0	0.00976923	1.12055	-0.159354
175	11.6	220511Well 4	predator	IV983	cat2	3	131.014	125.555	-5.45836	0	0.00976923	1.22658	-0.053324
176	11.6667	220511Well 4	predator	IV983	cat2	3	131.014	124.405	-6.60817	0	0.00976923	1.21534	-0.0645567
177	11.7333	220511Well 4	predator	IV983	cat2	3	131.014	127.372	-3.64174	0	0.00976923	1.24432	-0.035577
178	11.8	220511Well 4	predator	IV983	cat2	3	131.014	171.237	40.2237	1	0.00976923	1.67286	0.392954
179	11.8667	220511Well 4	predator	IV983	cat2	2	131.014	189.703	58.6894	1	0.00976923	1.85325	0.57335
180	11.9333	220511Well 4	predator	IV983	cat2	3	131.014	166.195	35.1813	1	0.00976923	1.6236	0.343694
181	12	220511Well 4	predator	IV983	cat2	3	131.014	71.4954	-59.5181	0	0.00976923	0.698455	-0.581446
182	12.0667	220511Well 4	predator	IV983	cat2	3	131.014	63.4608	-67.5527	0	0.00976923	0.619963	-0.659938
183	12.1333	220511Well 4	predator	IV983	cat2	3	131.014	101.202	-29.812	0	0.00976923	0.988661	-0.29124
184	12.2	220511Well 4	predator	IV983	cat2	3	131.014	96.5594	-34.4542	0	0.00976923	0.943311	-0.336591
185	12.2667	220511Well 4	predator	IV983	cat2	3	131.014	105.413	-25.6007	0	0.00976923	1.0298	-0.250099
186	12.3333	220511Well 4	predator	IV983	cat2	3	131.014	113.82	-17.193	0	0.00976923	1.11194	-0.167963
187	12.4	220511Well 4	predator	IV983	cat2	3	131.014	105.731	-25.2823	0	0.00976923	1.03291	-0.246988
188	12.4667	220511Well 4	predator	IV983	cat2	3	131.014	169.253	38.2396	1	0.00976923	1.65347	0.373572
189	12.5333	220511Well 4	predator	IV983	cat2	3	131.014	94.1004	-36.9131	0	0.00976923	0.919288	-0.360613
190	12.6	220511Well 4	predator	IV983	cat2	3	131.014	133.06	2.04658	1	0.00976923	1.29989	0.0199936
191	12.6667	220511Well 4	predator	IV983	cat2	3	131.014	187.341	56.327	1	0.00976923	1.83017	0.550271
192	12.7333	220511Well 4	predator	IV983	cat2	3	131.014	128.481	-2.53257	0	0.00976923	1.25516	-0.0247413
193	12.8	220511Well 4	predator	IV983	cat2	3	131.014	112.862	-18.152	0	0.00976923	1.10257	-0.177331
194	12.8667	220511Well 4	predator	IV983	cat2	3	131.014	121.843	-9.17026	0	0.00976923	1.19031	-0.0895864
195	12.9333	220511Well 4	predator	IV983	cat2	3	131.014	127.423	-3.59041	0	0.00976923	1.24483	-0.0350756
196	13	220511Well 4	predator	IV983	cat2	3	131.014	118.009	-13.0049	0	0.00976923	1.15285	-0.127048
197	13.0667	220511Well 4	predator	IV983	cat2	3	131.014	120.439	-10.5744	0	0.00976923	1.1766	-0.103304
198	13.1333	220511Well 4	predator	IV983	cat2	3	131.014	122.603	-8.41042	0	0.00976923	1.19774	-0.0821633
199	13.2	220511Well 4	predator	IV983	cat2	3	131.014	122.892	-8.1213	0	0.00976923	1.20056	-0.0793389
200	13.2667	220511Well 4	predator	IV983	cat2	3	131.014	114.251	-16.7622	0	0.00976923	1.11615	-0.163754
201	13.3333	220511Well 4	predator	IV983	cat2	3	131.014	109.018	-21.9953	0	0.00976923	1.06502	-0.214877
202	13.4	220511Well 4	predator	IV983	cat2	3	131.014	86.651	-44.3625	0	0.00976923	0.846514	-0.433388
203	13.4667	220511Well 4	predator	IV983	cat2	3	131.014	78.7746	-52.239	0	0.00976923	0.769567	-0.510335
204	13.5333	220511Well 4	predator	IV983	cat2	3	131.014	75.8053	-55.2082	0	0.00976923	0.740559	-0.539342
205	13.6	220511Well 4	predator	IV983	cat2	3	131.014	114.093	-16.9205	0	0.00976923	1.1146	-0.1653
206	13.6667	220511Well 4	predator	IV983	cat2	3	131.014	126.316	-4.69735	0	0.00976923	1.23401	-0.0458895
207	13.7333	220511Well 4	predator	IV983	cat2	4	131.014	100.666	-30.3475	0	0.00976923	0.983429	-0.296472
208	13.8	220511Well 4	predator	IV983	cat2	3	131.014	105.768	-25.2452	0	0.00976923	1.03328	-0.246626
209	13.8667	220511Well 4	predator	IV983	cat2	3	131.014	83.0872	-47.9263	0	0.00976923	0.811698	-0.468203
210	13.9333	220511Well 4	predator	IV983	cat2	3	131.014	78.3775	-52.636	0	0.00976923	0.765688	-0.514213
211	14	220511Well 4	predator	IV983	cat2	3	131.014	91.6992	-39.3143	0	0.00976923	0.895831	-0.384071
212	14.0667	220511Well 4	predator	IV983	cat2	3	131.014	91.1971	-39.8164	0	0.00976923	0.890925	-0.388976
213	14.1333	220511Well 4	predator	IV983	cat2	3	131.014	103.991	-27.0227	0	0.00976923	1.01591	-0.263991
214	14.2	220511Well 4	predator	IV983	cat2	3	131.014	110.563	-20.4505	0	0.00976923	1.08012	-0.199785
215	14.2667	220511Well 4	predator	IV983	cat2	3	131.014	142.982	11.9681	1	0.00976923	1.39682	0.116919
216	14.3333	220511Well 4	predator	IV983	cat2	4	131.014	129.863	-1.1503	0	0.00976923	1.26866	-0.0112376
217	14.4	220511Well 4	predator	IV983	cat2	3	131.014	156.874	25.8607	1	0.00976923	1.53254	0.252639
218	14.4667	220511Well 4	predator	IV983	cat2	3	131.014	138.882	7.86818	1	0.00976923	1.35677	0.076866
219	14.5333	220511Well 4	predator	IV983	cat2	3	131.014	122.169	-8.84496	0	0.00976923	1.19349	-0.0864085
220	14.6	220511Well 4	predator	IV983	cat2	3	131.014	128.972	-2.0417	0	0.00976923	1.25996	-0.0199458
221	14.6667	220511Well 4	predator	IV983	cat2	3	131.014	118.92	-12.0938	0	0.00976923	1.16175	-0.118147
222	14.7333	220511Well 4	predator	IV983	cat2	3	131.014	87.549	-43.4645	0	0.00976923	0.855287	-0.424615
223	14.8	220511Well 4	predator	IV983	cat2	3	131.014	113.523	-17.4909	0	0.00976923	1.10903	-0.170872
224	14.8667	220511Well 4	predator	IV983	cat2	3	131.014	104.311	-26.7024	0	0.00976923	1.01904	-0.260862
225	14.9333	220511Well 4	predator	IV983	cat2	3	131.014	108.405	-22.6087	0	0.00976923	1.05903	-0.22087
226	15	220511Well 4	predator	IV983	cat2	3	131.014	121.874	-9.13911	0	0.00976923	1.19062	-0.0892821
227	15.0667	220511Well 4	predator	IV983	cat2	3	131.014	100.971	-30.0424	0	0.00976923	0.98641	-0.293491
228	15.1333	220511Well 4	predator	IV983	cat2	3	131.014	95.0465	-35.967	0	0.00976923	0.928532	-0.35137
229	15.2	220511Well 4	predator	IV983	cat2	3	131.014	89.7007	-41.3128	0	0.00976923	0.876307	-0.403594
230	15.2667	220511Well 4	predator	IV983	cat2	3	131.014	83.1593	-47.8542	0	0.00976923	0.812403	-0.467499
231	15.3333	220511Well 4	predator	IV983	cat2	3	131.014	74.7004	-56.3132	0	0.00976923	0.729765	-0.550136
232	15.4	220511Well 4	predator	IV983	cat2	3	131.014	75.9988	-55.0147	0	0.00976923	0.74245	-0.537452
233	15.4667	220511Well 4	predator	IV983	cat2	3	131.014	82.3077	-48.7058	0	0.00976923	0.804083	-0.475819
234	15.5333	220511Well 4	predator	IV983	cat2	3	131.014	92.4947	-38.5188	0	0.00976923	0.903602	-0.376299
235	15.6	220511Well 4	predator	IV983	cat2	3	131.014	103.251	-27.7624	0	0.00976923	1.00868	-0.271217
236	15.6667	220511Well 4	predator	IV983	cat2	3	131.014	132.953	1.93922	1	0.00976923	1.29885	0.0189447
237	15.7333	220511Well 4	predator	IV983	cat2	3	131.014	107.768	-23.2458	0	0.00976923	1.05281	-0.227094
238	15.8	220511Well 4	predator	IV983	cat2	3	131.014	93.0272	-37.9864	0	0.00976923	0.908804	-0.371098
239	15.8667	220511Well 4	predator	IV983	cat2	3	131.014	81.101	-49.9125	0	0.00976923	0.792295	-0.487607
240	15.9333	220511Well 4	predator	IV983	cat2	3	131.014	154.501	23.4871	1	0.00976923	1.50935	0.229451
241	16	220511Well 4	predator	IV983	cat2	3	131.014	113.717	-17.2963	0	0.00976923	1.11093	-0.168971
242	16.0667	220511Well 4	predator	IV983	cat2	3	131.014	144.478	13.4648	1	0.00976923	1.41144	0.131541
243	16.1333	220511Well 4	predator	IV983	cat2	3	131.014	134.293	3.279	1	0.00976923	1.31193	0.0320333
244	16.2	220511Well 4	predator	IV983	cat2	3	131.014	133.812	2.79886	1	0.00976923	1.30724	0.0273427
245	16.2667	220511Well 4	predator	IV983	cat2	3	131.014	127.849	-3.16478	0	0.00976923	1.24898	-0.0309175
246	16.3333	220511Well 4	predator	IV983	cat2	3	131.014	92.5122	-38.5013	0	0.00976923	0.903773	-0.376128
247	16.4	220511Well 4	predator	IV983	cat2	3	131.014	132.529	1.51549	1	0.00976923	1.29471	0.0148051
248	16.4667	220511Well 4	predator	IV983	cat2	3	131.014	126.316	-4.69718	0	0.00976923	1.23401	-0.0458878
249	16.5333	220511Well 4	predator	IV983	cat2	3	131.014	132.891	1.87773	1	0.00976923	1.29825	0.018344
250	16.6	220511Well 4	predator	IV983	cat2	3	131.014	172.517	41.504	1	0.00976923	1.68536	0.405462
251	16.6667	220511Well 4	predator	IV983	cat2	3	131.014	108.969	-22.0442	0	0.00976923	1.06455	-0.215355
252	16.7333	220511Well 4	predator	IV983	cat2	3	131.014	107.823	-23.1906	0	0.00976923	1.05335	-0.226554
253	16.8	220511Well 4	predator	IV983	cat2	3	131.014	156.757	25.7436	1	0.00976923	1.5314	0.251495
254	16.8667	220511Well 4	predator	IV983	cat2	3	131.014	100.13	-30.8837	0	0.00976923	0.978191	-0.30171
255	16.9333	220511Well 4	predator	IV983	cat2	3	131.014	95.9255	-35.088	0	0.00976923	0.937118	-0.342783
256	17	220511Well 4	predator	IV983	cat2	3	131.014	132.852	1.83842	1	0.00976923	1.29786	0.0179599
257	17.0667	220511Well 4	predator	IV983	cat2	3	131.014	52.2621	-78.7514	0	0.00976923	0.510561	-0.76934
258	17.1333	220511Well 4	predator	IV983	cat2	3	131.014	52.8095	-78.204	0	0.00976923	0.515908	-0.763993
259	17.2	220511Well 4	predator	IV983	cat2	3	131.014	68.521	-62.4925	0	0.00976923	0.669397	-0.610504
260	17.2667	220511Well 4	predator	IV983	cat2	3	131.014	47.3212	-83.6923	0	0.00976923	0.462292	-0.81761
261	17.3333	220511Well 4	predator	IV983	cat2	3	131.014	75.9997	-55.0139	0	0.00976923	0.742458	-0.537443
262	17.4	220511Well 4	predator	IV983	cat2	3	131.014	85.2983	-45.7152	0	0.00976923	0.833299	-0.446603
263	17.4667	220511Well 4	predator	IV983	cat2	3	131.014	92.0831	-38.9304	0	0.00976923	0.899582	-0.38032
264	17.5333	220511Well 4	predator	IV983	cat2	3	131.014	120.263	-10.7506	0	0.00976923	1.17488	-0.105025
265	17.6	220511Well 4	predator	IV983	cat2	3	131.014	131.813	0.799479	1	0.00976923	1.28771	0.0078103
266	17.6667	220511Well 4	predator	IV983	cat2	3	131.014	105.633	-25.3801	0	0.00976923	1.03196	-0.247944
267	17.7333	220511Well 4	predator	IV983	cat2	4	131.014	98.9518	-32.0617	0	0.00976923	0.966683	-0.313219
268	17.8	220511Well 4	predator	IV983	cat2	3	131.014	211.155	80.1416	1	0.00976923	2.06282	0.782921
269	17.8667	220511Well 4	predator	IV983	cat2	4	131.014	134.869	3.85555	1	0.00976923	1.31757	0.0376658
270	17.9333	220511Well 4	predator	IV983	cat2	3	131.014	123.417	-7.59641	0	0.00976923	1.20569	-0.0742111
271	18	220511Well 4	predator	IV983	cat2	3	131.014	123.771	-7.24207	0	0.00976923	1.20915	-0.0707494
272	18.0667	220511Well 4	predator	IV983	cat2	3	131.014	122.98	-8.03331	0	0.00976923	1.20142	-0.0784793
273	18.1333	220511Well 4	predator	IV983	cat2	3	131.014	126.638	-4.37547	0	0.00976923	1.23716	-0.0427449
274	18.2	220511Well 4	predator	IV983	cat2	3	131.014	117.968	-13.0452	0	0.00976923	1.15246	-0.127441
275	18.2667	220511Well 4	predator	IV983	cat2	3	131.014	77.0956	-53.9179	0	0.00976923	0.753165	-0.526737
276	18.3333	220511Well 4	predator	IV983	cat2	3	131.014	73.9167	-57.0968	0	0.00976923	0.722109	-0.557792
277	18.4	220511Well 4	predator	IV983	cat2	3	131.014	82.5186	-48.4949	0	0.00976923	0.806143	-0.473758
278	18.4667	220511Well 4	predator	IV983	cat2	3	131.014	84.26	-46.7535	0	0.00976923	0.823155	-0.456746
279	18.5333	220511Well 4	predator	IV983	cat2	3	131.014	84.181	-46.8326	0	0.00976923	0.822383	-0.457518
280	18.6	220511Well 4	predator	IV983	cat2	3	131.014	73.8817	-57.1318	0	0.00976923	0.721768	-0.558134
281	18.6667	220511Well 4	predator	IV983	cat2	3	131.014	76.4639	-54.5496	0	0.00976923	0.746993	-0.532908
282	18.7333	220511Well 4	predator	IV983	cat2	3	131.014	82.7747	-48.2389	0	0.00976923	0.808645	-0.471257
283	18.8	220511Well 4	predator	IV983	cat2	3	131.014	78.4126	-52.6009	0	0.00976923	0.766031	-0.513871
284	18.8667	220511Well 4	predator	IV983	cat2	3	131.014	74.6461	-56.3674	0	0.00976923	0.729235	-0.550666
285	18.9333	220511Well 4	predator	IV983	cat2	3	131.014	101.326	-29.6879	0	0.00976923	0.989873	-0.290028
286	19	220511Well 4	predator	IV983	cat2	3	131.014	131.213	0.199494	1	0.00976923	1.28185	0.0019489
287	19.0667	220511Well 4	predator	IV983	cat2	3	131.014	177.816	46.8022	1	0.00976923	1.73712	0.457222
288	19.1333	220511Well 4	predator	IV983	cat2	3	131.014	131.229	0.215617	1	0.00976923	1.28201	0.00210641
289	19.2	220511Well 4	predator	IV983	cat2	3	131.014	118.786	-12.2271	0	0.00976923	1.16045	-0.119449
290	19.2667	220511Well 4	predator	IV983	cat2	3	131.014	155.264	24.2505	1	0.00976923	1.51681	0.236909
291	19.3333	220511Well 4	predator	IV983	cat2	3	131.014	99.1056	-31.908	0	0.00976923	0.968185	-0.311716
292	19.4	220511Well 4	predator	IV983	cat2	3	131.014	100.136	-30.8778	0	0.00976923	0.978249	-0.301652
293	19.4667	220511Well 4	predator	IV983	cat2	3	131.014	103.782	-27.2313	0	0.00976923	1.01387	-0.266029
294	19.5333	220511Well 4	predator	IV983	cat2	3	131.014	93.8648	-37.1487	0	0.00976923	0.916987	-0.362914
295	19.6	220511Well 4	predator	IV983	cat2	3	131.014	141.314	10.3007	1	0.00976923	1.38053	0.10063
296	19.6667	220511Well 4	predator	IV983	cat2	3	131.014	148.003	16.9891	1	0.00976923	1.44587	0.16597
297	19.7333	220511Well 4	predator	IV983	cat2	3	131.014	140.448	9.43414	1	0.00976923	1.37207	0.0921643
298	19.8	220511Well 4	predator	IV983	cat2	2	131.014	86.7934	-44.2202	0	0.00976923	0.847904	-0.431997
299	19.8667	220511Well 4	predator	IV983	cat2	3	131.014	155.597	24.5833	1	0.00976923	1.52006	0.24016
300	19.9333	220511Well 4	predator	IV983	cat2	3	131.014	153.6	22.5863	1	0.00976923	1.50055	0.220651
301	20	220511Well 4	predator	IV983	cat2	3	131.014	152.432	21.4184	1	0.00976923	1.48914	0.209241
1	0	220511Well 5	predator	ARM112	wt	3	120.506	87.3097	-33.196	0	0.00976923	0.852948	-0.3243
2	0.0666667	220511Well 5	predator	ARM112	wt	4	120.506	91.7154	-28.7903	0	0.00976923	0.895989	-0.281259
3	0.133333	220511Well 5	predator	ARM112	wt	3	120.506	86.2274	-34.2783	0	0.00976923	0.842375	-0.334873
4	0.2	220511Well 5	predator	ARM112	wt	4	120.506	91.1786	-29.327	0	0.00976923	0.890745	-0.286502
5	0.266667	220511Well 5	predator	ARM112	wt	2	120.506	89.0592	-31.4464	0	0.00976923	0.87004	-0.307208
6	0.333333	220511Well 5	predator	ARM112	wt	2	120.506	88.2604	-32.2453	0	0.00976923	0.862236	-0.315012
7	0.4	220511Well 5	predator	ARM112	wt	2	120.506	86.6877	-33.8179	0	0.00976923	0.846872	-0.330375
8	0.466667	220511Well 5	predator	ARM112	wt	3	120.506	95.1028	-25.4029	0	0.00976923	0.929081	-0.248167
9	0.533333	220511Well 5	predator	ARM112	wt	3	120.506	97.5006	-23.0051	0	0.00976923	0.952506	-0.224742
10	0.6	220511Well 5	predator	ARM112	wt	3	120.506	106.658	-13.8475	0	0.00976923	1.04197	-0.135279
11	0.666667	220511Well 5	predator	ARM112	wt	3	120.506	108.444	-12.0621	0	0.00976923	1.05941	-0.117837
12	0.733333	220511Well 5	predator	ARM112	wt	3	120.506	101.142	-19.3638	0	0.00976923	0.988078	-0.189169
13	0.8	220511Well 5	predator	ARM112	wt	3	120.506	108.081	-12.4247	0	0.00976923	1.05587	-0.12138
14	0.866667	220511Well 5	predator	ARM112	wt	3	120.506	119.998	-0.507402	0	0.00976923	1.17229	-0.00495693
15	0.933333	220511Well 5	predator	ARM112	wt	3	120.506	94.6221	-25.8835	0	0.00976923	0.924385	-0.252862
16	1	220511Well 5	predator	ARM112	wt	3	120.506	104.344	-16.1614	0	0.00976923	1.01936	-0.157884
17	1.06667	220511Well 5	predator	ARM112	wt	3	120.506	101.778	-18.7278	0	0.00976923	0.994291	-0.182957
18	1.13333	220511Well 5	predator	ARM112	wt	3	120.506	100.048	-20.4575	0	0.00976923	0.977393	-0.199854
19	1.2	220511Well 5	predator	ARM112	wt	3	120.506	98.4437	-22.062	0	0.00976923	0.961719	-0.215529
20	1.26667	220511Well 5	predator	ARM112	wt	3	120.506	90.2312	-30.2744	0	0.00976923	0.88149	-0.295758
21	1.33333	220511Well 5	predator	ARM112	wt	3	120.506	91.5715	-28.9342	0	0.00976923	0.894583	-0.282665
22	1.4	220511Well 5	predator	ARM112	wt	3	120.506	80.0153	-40.4904	0	0.00976923	0.781688	-0.39556
23	1.46667	220511Well 5	predator	ARM112	wt	3	120.506	75.1586	-45.3471	0	0.00976923	0.734242	-0.443006
24	1.53333	220511Well 5	predator	ARM112	wt	3	120.506	74.0893	-46.4164	0	0.00976923	0.723795	-0.453452
25	1.6	220511Well 5	predator	ARM112	wt	3	120.506	70.3074	-50.1983	0	0.00976923	0.686849	-0.490398
26	1.66667	220511Well 5	predator	ARM112	wt	3	120.506	75.0433	-45.4624	0	0.00976923	0.733115	-0.444132
27	1.73333	220511Well 5	predator	ARM112	wt	3	120.506	70.6266	-49.8791	0	0.00976923	0.689967	-0.48728
28	1.8	220511Well 5	predator	ARM112	wt	3	120.506	69.4643	-51.0414	0	0.00976923	0.678612	-0.498635
29	1.86667	220511Well 5	predator	ARM112	wt	3	120.506	68.3624	-52.1433	0	0.00976923	0.667848	-0.5094
30	1.93333	220511Well 5	predator	ARM112	wt	3	120.506	75.0575	-45.4482	0	0.00976923	0.733254	-0.443994
31	2	220511Well 5	predator	ARM112	wt	3	120.506	61.4673	-59.0384	0	0.00976923	0.600488	-0.57676
32	2.06667	220511Well 5	predator	ARM112	wt	3	120.506	55.31	-65.1957	0	0.00976923	0.540336	-0.636912
33	2.13333	220511Well 5	predator	ARM112	wt	2	120.506	76.2662	-44.2394	0	0.00976923	0.745062	-0.432185
34	2.2	220511Well 5	predator	ARM112	wt	2	120.506	72.9687	-47.5369	0	0.00976923	0.712848	-0.464399
35	2.26667	220511Well 5	predator	ARM112	wt	3	120.506	45.2712	-75.2344	0	0.00976923	0.442265	-0.734983
36	2.33333	220511Well 5	predator	ARM112	wt	4	120.506	43.5254	-76.9803	0	0.00976923	0.425209	-0.752038
37	2.4	220511Well 5	predator	ARM112	wt	3	120.506	35.273	-85.2327	0	0.00976923	0.34459	-0.832658
38	2.46667	220511Well 5	predator	ARM112	wt	4	120.506	38.4588	-82.0468	0	0.00976923	0.375713	-0.801535
39	2.53333	220511Well 5	predator	ARM112	wt	4	120.506	40.7769	-79.7288	0	0.00976923	0.398359	-0.778889
40	2.6	220511Well 5	predator	ARM112	wt	4	120.506	30.6061	-89.8996	0	0.00976923	0.298998	-0.87825
41	2.66667	220511Well 5	predator	ARM112	wt	2	120.506	33.0354	-87.4702	0	0.00976923	0.322731	-0.854517
42	2.73333	220511Well 5	predator	ARM112	wt	3	120.506	31.558	-88.9476	0	0.00976923	0.308298	-0.86895
43	2.8	220511Well 5	predator	ARM112	wt	3	120.506	40.2457	-80.26	0	0.00976923	0.393169	-0.784079
44	2.86667	220511Well 5	predator	ARM112	wt	2	120.506	43.5988	-76.9069	0	0.00976923	0.425926	-0.751321
45	2.93333	220511Well 5	predator	ARM112	wt	3	120.506	34.6556	-85.85	0	0.00976923	0.338559	-0.838689
46	3	220511Well 5	predator	ARM112	wt	3	120.506	44.4225	-76.0832	0	0.00976923	0.433973	-0.743274
47	3.06667	220511Well 5	predator	ARM112	wt	3	120.506	49.6494	-70.8563	0	0.00976923	0.485036	-0.692212
48	3.13333	220511Well 5	predator	ARM112	wt	3	120.506	77.5975	-42.9082	0	0.00976923	0.758068	-0.41918
49	3.2	220511Well 5	predator	ARM112	wt	3	120.506	65.7288	-54.7769	0	0.00976923	0.64212	-0.535128
50	3.26667	220511Well 5	predator	ARM112	wt	3	120.506	64.4479	-56.0578	0	0.00976923	0.629606	-0.547641
51	3.33333	220511Well 5	predator	ARM112	wt	3	120.506	62.8617	-57.644	0	0.00976923	0.61411	-0.563138
52	3.4	220511Well 5	predator	ARM112	wt	3	120.506	65.7662	-54.7395	0	0.00976923	0.642485	-0.534763
53	3.46667	220511Well 5	predator	ARM112	wt	3	120.506	64.0815	-56.4242	0	0.00976923	0.626027	-0.551221
54	3.53333	220511Well 5	predator	ARM112	wt	3	120.506	68.4702	-52.0354	0	0.00976923	0.668901	-0.508346
55	3.6	220511Well 5	predator	ARM112	wt	3	120.506	99.6307	-20.875	0	0.00976923	0.973315	-0.203932
56	3.66667	220511Well 5	predator	ARM112	wt	3	120.506	154.254	33.7485	1	0.00976923	1.50694	0.329697
57	3.73333	220511Well 5	predator	ARM112	wt	3	120.506	109.717	-10.7887	0	0.00976923	1.07185	-0.105397
58	3.8	220511Well 5	predator	ARM112	wt	3	120.506	108.488	-12.0176	0	0.00976923	1.05984	-0.117403
59	3.86667	220511Well 5	predator	ARM112	wt	3	120.506	112.531	-7.97452	0	0.00976923	1.09934	-0.077905
60	3.93333	220511Well 5	predator	ARM112	wt	3	120.506	114.469	-6.03618	0	0.00976923	1.11828	-0.0589688
61	4	220511Well 5	predator	ARM112	wt	3	120.506	111.038	-9.46758	0	0.00976923	1.08476	-0.0924909
62	4.06667	220511Well 5	predator	ARM112	wt	3	120.506	139.824	19.3182	1	0.00976923	1.36597	0.188724
63	4.13333	220511Well 5	predator	ARM112	wt	3	120.506	190.564	70.0583	1	0.00976923	1.86166	0.684415
64	4.2	220511Well 5	predator	ARM112	wt	3	120.506	155.218	34.7124	1	0.00976923	1.51636	0.339113
65	4.26667	220511Well 5	predator	ARM112	wt	3	120.506	118.062	-2.44399	0	0.00976923	1.15337	-0.0238759
66	4.33333	220511Well 5	predator	ARM112	wt	3	120.506	112.946	-7.5597	0	0.00976923	1.1034	-0.0738525
67	4.4	220511Well 5	predator	ARM112	wt	3	120.506	146.455	25.9489	1	0.00976923	1.43075	0.2535
68	4.46667	220511Well 5	predator	ARM112	wt	3	120.506	126.237	5.73168	1	0.00976923	1.23324	0.0559941
69	4.53333	220511Well 5	predator	ARM112	wt	3	120.506	118.726	-1.77969	0	0.00976923	1.15986	-0.0173862
70	4.6	220511Well 5	predator	ARM112	wt	3	120.506	116.852	-3.65388	0	0.00976923	1.14155	-0.0356956
71	4.66667	220511Well 5	predator	ARM112	wt	3	120.506	97.3728	-23.1329	0	0.00976923	0.951257	-0.225991
72	4.73333	220511Well 5	predator	ARM112	wt	3	120.506	119.659	-0.846285	0	0.00976923	1.16898	-0.00826755
73	4.8	220511Well 5	predator	ARM112	wt	3	120.506	117.411	-3.09436	0	0.00976923	1.14702	-0.0302295
74	4.86667	220511Well 5	predator	ARM112	wt	3	120.506	128.201	7.69508	1	0.00976923	1.25242	0.075175
75	4.93333	220511Well 5	predator	ARM112	wt	3	120.506	111.161	-9.34425	0	0.00976923	1.08596	-0.0912861
76	5	220511Well 5	predator	ARM112	wt	3	120.506	87.7401	-32.7655	0	0.00976923	0.857154	-0.320094
77	5.06667	220511Well 5	predator	ARM112	wt	4	120.506	71.5893	-48.9164	0	0.00976923	0.699372	-0.477876
78	5.13333	220511Well 5	predator	ARM112	wt	3	120.506	88.8947	-31.611	0	0.00976923	0.868433	-0.308815
79	5.2	220511Well 5	predator	ARM112	wt	3	120.506	87.549	-32.9567	0	0.00976923	0.855286	-0.321961
80	5.26667	220511Well 5	predator	ARM112	wt	2	120.506	51.6557	-68.8499	0	0.00976923	0.504637	-0.672611
81	5.33333	220511Well 5	predator	ARM112	wt	3	120.506	86.3845	-34.1212	0	0.00976923	0.84391	-0.333338
82	5.4	220511Well 5	predator	ARM112	wt	3	120.506	106.772	-13.7334	0	0.00976923	1.04308	-0.134165
83	5.46667	220511Well 5	predator	ARM112	wt	3	120.506	97.8122	-22.6935	0	0.00976923	0.95555	-0.221698
84	5.53333	220511Well 5	predator	ARM112	wt	3	120.506	119.588	-0.9179	0	0.00976923	1.16828	-0.00896718
85	5.6	220511Well 5	predator	ARM112	wt	3	120.506	92.8635	-27.6421	0	0.00976923	0.907205	-0.270042
86	5.66667	220511Well 5	predator	ARM112	wt	3	120.506	90.1839	-30.3218	0	0.00976923	0.881027	-0.296221
87	5.73333	220511Well 5	predator	ARM112	wt	3	120.506	89.0886	-31.4171	0	0.00976923	0.870327	-0.306921
88	5.8	220511Well 5	predator	ARM112	wt	3	120.506	124.816	4.31074	1	0.00976923	1.21936	0.0421126
89	5.86667	220511Well 5	predator	ARM112	wt	3	120.506	132.878	12.3722	1	0.00976923	1.29811	0.120867
90	5.93333	220511Well 5	predator	ARM112	wt	3	120.506	139.992	19.4867	1	0.00976923	1.36762	0.19037
91	6	220511Well 5	predator	ARM112	wt	3	120.506	117.034	-3.47213	0	0.00976923	1.14333	-0.0339201
92	6.06667	220511Well 5	predator	ARM112	wt	3	120.506	107.723	-12.7824	0	0.00976923	1.05237	-0.124875
93	6.13333	220511Well 5	predator	ARM112	wt	3	120.506	145.696	25.1907	1	0.00976923	1.42334	0.246094
94	6.2	220511Well 5	predator	ARM112	wt	4	120.506	114.393	-6.11289	0	0.00976923	1.11753	-0.0597182
95	6.26667	220511Well 5	predator	ARM112	wt	3	120.506	152.68	32.1745	1	0.00976923	1.49157	0.31432
96	6.33333	220511Well 5	predator	ARM112	wt	3	120.506	139.705	19.1992	1	0.00976923	1.36481	0.187561
97	6.4	220511Well 5	predator	ARM112	wt	3	120.506	119.74	-0.765942	0	0.00976923	1.16976	-0.00748266
98	6.46667	220511Well 5	predator	ARM112	wt	3	120.506	148.643	28.1371	1	0.00976923	1.45213	0.274878
99	6.53333	220511Well 5	predator	ARM112	wt	3	120.506	99.6492	-20.8565	0	0.00976923	0.973496	-0.203752
100	6.6	220511Well 5	predator	ARM112	wt	3	120.506	95.9427	-24.5629	0	0.00976923	0.937287	-0.239961
101	6.66667	220511Well 5	predator	ARM112	wt	3	120.506	90.0905	-30.4152	0	0.00976923	0.880115	-0.297133
102	6.73333	220511Well 5	predator	ARM112	wt	3	120.506	94.0127	-26.493	0	0.00976923	0.918431	-0.258816
103	6.8	220511Well 5	predator	ARM112	wt	3	120.506	89.8216	-30.6841	0	0.00976923	0.877488	-0.29976
104	6.86667	220511Well 5	predator	ARM112	wt	3	120.506	90.6899	-29.8157	0	0.00976923	0.885971	-0.291277
105	6.93333	220511Well 5	predator	ARM112	wt	3	120.506	65.8408	-54.6649	0	0.00976923	0.643214	-0.534034
106	7	220511Well 5	predator	ARM112	wt	3	120.506	60.8525	-59.6532	0	0.00976923	0.594482	-0.582766
107	7.06667	220511Well 5	predator	ARM112	wt	3	120.506	89.072	-31.4337	0	0.00976923	0.870165	-0.307083
108	7.13333	220511Well 5	predator	ARM112	wt	3	120.506	77.3993	-43.1064	0	0.00976923	0.756131	-0.421116
109	7.2	220511Well 5	predator	ARM112	wt	3	120.506	91.6951	-28.8106	0	0.00976923	0.895791	-0.281457
110	7.26667	220511Well 5	predator	ARM112	wt	3	120.506	126.795	6.28913	1	0.00976923	1.23869	0.06144
111	7.33333	220511Well 5	predator	ARM112	wt	3	120.506	173.998	53.4925	1	0.00976923	1.69983	0.522581
112	7.4	220511Well 5	predator	ARM112	wt	3	120.506	168.832	48.3265	1	0.00976923	1.64936	0.472113
113	7.46667	220511Well 5	predator	ARM112	wt	3	120.506	160.304	39.7988	1	0.00976923	1.56605	0.388803
114	7.53333	220511Well 5	predator	ARM112	wt	3	120.506	157.62	37.1148	1	0.00976923	1.53983	0.362583
115	7.6	220511Well 5	predator	ARM112	wt	3	120.506	149.497	28.9913	1	0.00976923	1.46047	0.283223
116	7.66667	220511Well 5	predator	ARM112	wt	3	120.506	139.807	19.3014	1	0.00976923	1.36581	0.18856
117	7.73333	220511Well 5	predator	ARM112	wt	3	120.506	170.47	49.9645	1	0.00976923	1.66536	0.488114
118	7.8	220511Well 5	predator	ARM112	wt	3	120.506	112.525	-7.98043	0	0.00976923	1.09928	-0.0779627
119	7.86667	220511Well 5	predator	ARM112	wt	3	120.506	124.044	3.53848	1	0.00976923	1.21182	0.0345682
120	7.93333	220511Well 5	predator	ARM112	wt	3	120.506	97.9252	-22.5805	0	0.00976923	0.956654	-0.220594
121	8	220511Well 5	predator	ARM112	wt	4	120.506	91.0186	-29.4871	0	0.00976923	0.889182	-0.288066
122	8.06667	220511Well 5	predator	ARM112	wt	3	120.506	102.933	-17.5724	0	0.00976923	1.00558	-0.171668
123	8.13333	220511Well 5	predator	ARM112	wt	3	120.506	104.014	-16.4918	0	0.00976923	1.01614	-0.161112
124	8.2	220511Well 5	predator	ARM112	wt	3	120.506	127.791	7.28504	1	0.00976923	1.24842	0.0711693
125	8.26667	220511Well 5	predator	ARM112	wt	3	120.506	156.065	35.5594	1	0.00976923	1.52464	0.347388
126	8.33333	220511Well 5	predator	ARM112	wt	3	120.506	132.993	12.487	1	0.00976923	1.29924	0.121988
127	8.4	220511Well 5	predator	ARM112	wt	3	120.506	170.094	49.5883	1	0.00976923	1.66169	0.48444
128	8.46667	220511Well 5	predator	ARM112	wt	3	120.506	114.314	-6.19181	0	0.00976923	1.11676	-0.0604892
129	8.53333	220511Well 5	predator	ARM112	wt	3	120.506	135.844	15.3379	1	0.00976923	1.32709	0.149839
130	8.6	220511Well 5	predator	ARM112	wt	3	120.506	119.31	-1.19557	0	0.00976923	1.16557	-0.0116798
131	8.66667	220511Well 5	predator	ARM112	wt	3	120.506	127.512	7.00681	1	0.00976923	1.2457	0.0684512
132	8.73333	220511Well 5	predator	ARM112	wt	3	120.506	108.746	-11.7598	0	0.00976923	1.06236	-0.114884
133	8.8	220511Well 5	predator	ARM112	wt	3	120.506	142.703	22.1978	1	0.00976923	1.3941	0.216855
134	8.86667	220511Well 5	predator	ARM112	wt	3	120.506	165.202	44.6966	1	0.00976923	1.6139	0.436651
135	8.93333	220511Well 5	predator	ARM112	wt	3	120.506	115.467	-5.039	0	0.00976923	1.12802	-0.0492272
136	9	220511Well 5	predator	ARM112	wt	3	120.506	106.404	-14.1013	0	0.00976923	1.03949	-0.137759
137	9.06667	220511Well 5	predator	ARM112	wt	3	120.506	121.158	0.651875	1	0.00976923	1.18362	0.00636832
138	9.13333	220511Well 5	predator	ARM112	wt	3	120.506	112.198	-8.30791	0	0.00976923	1.09609	-0.0811619
139	9.2	220511Well 5	predator	ARM112	wt	3	120.506	85.1139	-35.3918	0	0.00976923	0.831497	-0.345751
140	9.26667	220511Well 5	predator	ARM112	wt	3	120.506	92.152	-28.3536	0	0.00976923	0.900254	-0.276993
141	9.33333	220511Well 5	predator	ARM112	wt	3	120.506	117.233	-3.27316	0	0.00976923	1.14527	-0.0319763
142	9.4	220511Well 5	predator	ARM112	wt	3	120.506	131.271	10.765	1	0.00976923	1.28241	0.105166
143	9.46667	220511Well 5	predator	ARM112	wt	3	120.506	179.876	59.3706	1	0.00976923	1.75725	0.580005
144	9.53333	220511Well 5	predator	ARM112	wt	3	120.506	154.872	34.3663	1	0.00976923	1.51298	0.335732
145	9.6	220511Well 5	predator	ARM112	wt	2	120.506	124.392	3.88662	1	0.00976923	1.21522	0.0379692
146	9.66667	220511Well 5	predator	ARM112	wt	3	120.506	90.3278	-30.1779	0	0.00976923	0.882433	-0.294815
147	9.73333	220511Well 5	predator	ARM112	wt	3	120.506	96.4763	-24.0294	0	0.00976923	0.942499	-0.234749
148	9.8	220511Well 5	predator	ARM112	wt	3	120.506	104.572	-15.9339	0	0.00976923	1.02159	-0.155662
149	9.86667	220511Well 5	predator	ARM112	wt	3	120.506	125.524	5.01854	1	0.00976923	1.22627	0.0490273
150	9.93333	220511Well 5	predator	ARM112	wt	3	120.506	115.108	-5.39719	0	0.00976923	1.12452	-0.0527264
151	10	220511Well 5	predator	ARM112	wt	3	120.506	97.7446	-22.7611	0	0.00976923	0.954889	-0.222358
152	10.0667	220511Well 5	predator	ARM112	wt	3	120.506	86.9412	-33.5644	0	0.00976923	0.849349	-0.327899
153	10.1333	220511Well 5	predator	ARM112	wt	3	120.506	73.984	-46.5217	0	0.00976923	0.722767	-0.454481
154	10.2	220511Well 5	predator	ARM112	wt	3	120.506	81.6759	-38.8298	0	0.00976923	0.797911	-0.379337
155	10.2667	220511Well 5	predator	ARM112	wt	3	120.506	78.1721	-42.3336	0	0.00976923	0.763681	-0.413567
156	10.3333	220511Well 5	predator	ARM112	wt	3	120.506	91.4347	-29.071	0	0.00976923	0.893247	-0.284001
157	10.4	220511Well 5	predator	ARM112	wt	3	120.506	103.37	-17.1358	0	0.00976923	1.00984	-0.167404
158	10.4667	220511Well 5	predator	ARM112	wt	3	120.506	107.254	-13.2519	0	0.00976923	1.04779	-0.129461
159	10.5333	220511Well 5	predator	ARM112	wt	3	120.506	95.7449	-24.7608	0	0.00976923	0.935354	-0.241894
160	10.6	220511Well 5	predator	ARM112	wt	3	120.506	132.561	12.0549	1	0.00976923	1.29502	0.117768
161	10.6667	220511Well 5	predator	ARM112	wt	3	120.506	122.981	2.475	1	0.00976923	1.20143	0.0241788
162	10.7333	220511Well 5	predator	ARM112	wt	3	120.506	139.503	18.9971	1	0.00976923	1.36283	0.185587
163	10.8	220511Well 5	predator	ARM112	wt	3	120.506	123.886	3.38052	1	0.00976923	1.21027	0.0330251
164	10.8667	220511Well 5	predator	ARM112	wt	3	120.506	147.759	27.2533	1	0.00976923	1.44349	0.266244
165	10.9333	220511Well 5	predator	ARM112	wt	3	120.506	132.28	11.7741	1	0.00976923	1.29227	0.115024
166	11	220511Well 5	predator	ARM112	wt	3	120.506	189.369	68.8635	1	0.00976923	1.84999	0.672744
167	11.0667	220511Well 5	predator	ARM112	wt	3	120.506	203.318	82.812	1	0.00976923	1.98626	0.80901
168	11.1333	220511Well 5	predator	ARM112	wt	3	120.506	194.268	73.762	1	0.00976923	1.89785	0.720598
169	11.2	220511Well 5	predator	ARM112	wt	3	120.506	181.024	60.518	1	0.00976923	1.76846	0.591214
170	11.2667	220511Well 5	predator	ARM112	wt	3	120.506	109.405	-11.1006	0	0.00976923	1.0688	-0.108445
171	11.3333	220511Well 5	predator	ARM112	wt	4	120.506	106.503	-14.0022	0	0.00976923	1.04046	-0.136791
172	11.4	220511Well 5	predator	ARM112	wt	3	120.506	126.421	5.91582	1	0.00976923	1.23504	0.057793
173	11.4667	220511Well 5	predator	ARM112	wt	3	120.506	126.02	5.51428	1	0.00976923	1.23112	0.0538703
174	11.5333	220511Well 5	predator	ARM112	wt	3	120.506	134.123	13.6176	1	0.00976923	1.31028	0.133033
175	11.6	220511Well 5	predator	ARM112	wt	3	120.506	127.108	6.60208	1	0.00976923	1.24174	0.0644973
176	11.6667	220511Well 5	predator	ARM112	wt	3	120.506	131.287	10.7811	1	0.00976923	1.28257	0.105323
177	11.7333	220511Well 5	predator	ARM112	wt	3	120.506	155.27	34.7642	1	0.00976923	1.51687	0.339619
178	11.8	220511Well 5	predator	ARM112	wt	3	120.506	153.02	32.5144	1	0.00976923	1.49489	0.317641
179	11.8667	220511Well 5	predator	ARM112	wt	3	120.506	195.912	75.4065	1	0.00976923	1.91391	0.736663
180	11.9333	220511Well 5	predator	ARM112	wt	3	120.506	201.901	81.3958	1	0.00976923	1.97242	0.795174
181	12	220511Well 5	predator	ARM112	wt	3	120.506	169.132	48.6268	1	0.00976923	1.65229	0.475047
182	12.0667	220511Well 5	predator	ARM112	wt	3	120.506	177.609	57.1033	1	0.00976923	1.7351	0.557856
183	12.1333	220511Well 5	predator	ARM112	wt	4	120.506	155.64	35.1339	1	0.00976923	1.52048	0.343231
184	12.2	220511Well 5	predator	ARM112	wt	3	120.506	153.055	32.5489	1	0.00976923	1.49523	0.317978
185	12.2667	220511Well 5	predator	ARM112	wt	3	120.506	189.65	69.1442	1	0.00976923	1.85273	0.675486
186	12.3333	220511Well 5	predator	ARM112	wt	3	120.506	136.044	15.5385	1	0.00976923	1.32905	0.1518
187	12.4	220511Well 5	predator	ARM112	wt	3	120.506	180.486	59.9805	1	0.00976923	1.76321	0.585964
188	12.4667	220511Well 5	predator	ARM112	wt	3	120.506	192.168	71.662	1	0.00976923	1.87733	0.700082
189	12.5333	220511Well 5	predator	ARM112	wt	2	120.506	204.586	84.0799	1	0.00976923	1.99864	0.821396
190	12.6	220511Well 5	predator	ARM112	wt	3	120.506	148.226	27.7207	1	0.00976923	1.44806	0.27081
191	12.6667	220511Well 5	predator	ARM112	wt	3	120.506	168.408	47.9024	1	0.00976923	1.64522	0.46797
192	12.7333	220511Well 5	predator	ARM112	wt	2	120.506	188.829	68.323	1	0.00976923	1.84471	0.667463
193	12.8	220511Well 5	predator	ARM112	wt	3	120.506	180.554	60.0488	1	0.00976923	1.76388	0.58663
194	12.8667	220511Well 5	predator	ARM112	wt	3	120.506	173.472	52.9665	1	0.00976923	1.69469	0.517442
195	12.9333	220511Well 5	predator	ARM112	wt	3	120.506	177.939	57.4328	1	0.00976923	1.73832	0.561075
196	13	220511Well 5	predator	ARM112	wt	3	120.506	129.647	9.14116	1	0.00976923	1.26655	0.0893021
197	13.0667	220511Well 5	predator	ARM112	wt	3	120.506	104.723	-15.7826	0	0.00976923	1.02306	-0.154184
198	13.1333	220511Well 5	predator	ARM112	wt	3	120.506	119.787	-0.718577	0	0.00976923	1.17023	-0.00701995
199	13.2	220511Well 5	predator	ARM112	wt	3	120.506	102.027	-18.4787	0	0.00976923	0.996725	-0.180523
200	13.2667	220511Well 5	predator	ARM112	wt	3	120.506	98.5446	-21.9611	0	0.00976923	0.962704	-0.214543
201	13.3333	220511Well 5	predator	ARM112	wt	3	120.506	158.845	38.3396	1	0.00976923	1.5518	0.374549
202	13.4	220511Well 5	predator	ARM112	wt	3	120.506	156.99	36.4845	1	0.00976923	1.53367	0.356426
203	13.4667	220511Well 5	predator	ARM112	wt	3	120.506	188.657	68.1516	1	0.00976923	1.84304	0.665789
204	13.5333	220511Well 5	predator	ARM112	wt	3	120.506	194.379	73.8738	1	0.00976923	1.89894	0.72169
205	13.6	220511Well 5	predator	ARM112	wt	3	120.506	201.958	81.452	1	0.00976923	1.97297	0.795723
206	13.6667	220511Well 5	predator	ARM112	wt	3	120.506	204.341	83.8349	1	0.00976923	1.99625	0.819002
207	13.7333	220511Well 5	predator	ARM112	wt	3	120.506	192.902	72.3965	1	0.00976923	1.88451	0.707258
208	13.8	220511Well 5	predator	ARM112	wt	3	120.506	213.056	92.5499	1	0.00976923	2.08139	0.904142
209	13.8667	220511Well 5	predator	ARM112	wt	3	120.506	173.426	52.9202	1	0.00976923	1.69424	0.516989
210	13.9333	220511Well 5	predator	ARM112	wt	3	120.506	143.25	22.7448	1	0.00976923	1.39945	0.222199
211	14	220511Well 5	predator	ARM112	wt	3	120.506	166.596	46.09	1	0.00976923	1.62751	0.450264
212	14.0667	220511Well 5	predator	ARM112	wt	3	120.506	180.107	59.6011	1	0.00976923	1.7595	0.582256
213	14.1333	220511Well 5	predator	ARM112	wt	3	120.506	203.478	82.9721	1	0.00976923	1.98782	0.810574
214	14.2	220511Well 5	predator	ARM112	wt	3	120.506	205.979	85.4738	1	0.00976923	2.01226	0.835013
215	14.2667	220511Well 5	predator	ARM112	wt	3	120.506	213.448	92.9421	1	0.00976923	2.08522	0.907973
216	14.3333	220511Well 5	predator	ARM112	wt	3	120.506	171.332	50.8266	1	0.00976923	1.67378	0.496537
217	14.4	220511Well 5	predator	ARM112	wt	3	120.506	71.9091	-48.5965	0	0.00976923	0.702497	-0.474751
218	14.4667	220511Well 5	predator	ARM112	wt	3	120.506	97.4657	-23.0399	0	0.00976923	0.952165	-0.225082
219	14.5333	220511Well 5	predator	ARM112	wt	3	120.506	142.605	22.0989	1	0.00976923	1.39314	0.215889
220	14.6	220511Well 5	predator	ARM112	wt	3	120.506	196.866	76.3599	1	0.00976923	1.92322	0.745977
221	14.6667	220511Well 5	predator	ARM112	wt	3	120.506	156.949	36.4435	1	0.00976923	1.53327	0.356025
222	14.7333	220511Well 5	predator	ARM112	wt	3	120.506	98.3106	-22.195	0	0.00976923	0.960419	-0.216828
223	14.8	220511Well 5	predator	ARM112	wt	3	120.506	163.526	43.0208	1	0.00976923	1.59753	0.42028
224	14.8667	220511Well 5	predator	ARM112	wt	3	120.506	198.067	77.5615	1	0.00976923	1.93496	0.757716
225	14.9333	220511Well 5	predator	ARM112	wt	3	120.506	174.719	54.2135	1	0.00976923	1.70687	0.529625
226	15	220511Well 5	predator	ARM112	wt	3	120.506	178.978	58.4723	1	0.00976923	1.74848	0.571229
227	15.0667	220511Well 5	predator	ARM112	wt	3	120.506	214.863	94.3575	1	0.00976923	2.09905	0.9218
228	15.1333	220511Well 5	predator	ARM112	wt	3	120.506	159.082	38.5761	1	0.00976923	1.55411	0.376859
229	15.2	220511Well 5	predator	ARM112	wt	3	120.506	132.349	11.8429	1	0.00976923	1.29294	0.115696
230	15.2667	220511Well 5	predator	ARM112	wt	3	120.506	121.846	1.34053	1	0.00976923	1.19034	0.013096
231	15.3333	220511Well 5	predator	ARM112	wt	3	120.506	150.648	30.1425	1	0.00976923	1.47172	0.294469
232	15.4	220511Well 5	predator	ARM112	wt	3	120.506	175.471	54.9652	1	0.00976923	1.71421	0.536967
233	15.4667	220511Well 5	predator	ARM112	wt	3	120.506	135.608	15.1025	1	0.00976923	1.32479	0.14754
234	15.5333	220511Well 5	predator	ARM112	wt	3	120.506	117.532	-2.97361	0	0.00976923	1.1482	-0.0290499
235	15.6	220511Well 5	predator	ARM112	wt	3	120.506	112.407	-8.09822	0	0.00976923	1.09813	-0.0791134
236	15.6667	220511Well 5	predator	ARM112	wt	3	120.506	208.177	87.6708	1	0.00976923	2.03372	0.856477
237	15.7333	220511Well 5	predator	ARM112	wt	4	120.506	136.715	16.2096	1	0.00976923	1.3356	0.158355
238	15.8	220511Well 5	predator	ARM112	wt	3	120.506	125.111	4.60497	1	0.00976923	1.22223	0.044987
239	15.8667	220511Well 5	predator	ARM112	wt	3	120.506	139.158	18.6523	1	0.00976923	1.35947	0.182218
240	15.9333	220511Well 5	predator	ARM112	wt	3	120.506	149.35	28.8446	1	0.00976923	1.45904	0.281789
241	16	220511Well 5	predator	ARM112	wt	3	120.506	176.729	56.2238	1	0.00976923	1.72651	0.549263
242	16.0667	220511Well 5	predator	ARM112	wt	3	120.506	236.792	116.286	1	0.00976923	2.31328	1.13603
243	16.1333	220511Well 5	predator	ARM112	wt	3	120.506	130.488	9.98187	1	0.00976923	1.27476	0.0975152
244	16.2	220511Well 5	predator	ARM112	wt	4	120.506	148.607	28.1013	1	0.00976923	1.45178	0.274528
245	16.2667	220511Well 5	predator	ARM112	wt	3	120.506	99.143	-21.3626	0	0.00976923	0.968551	-0.208697
246	16.3333	220511Well 5	predator	ARM112	wt	3	120.506	98.4522	-22.0535	0	0.00976923	0.961802	-0.215445
247	16.4	220511Well 5	predator	ARM112	wt	3	120.506	141.184	20.6785	1	0.00976923	1.37926	0.202013
248	16.4667	220511Well 5	predator	ARM112	wt	3	120.506	150.461	29.9551	1	0.00976923	1.46989	0.292638
249	16.5333	220511Well 5	predator	ARM112	wt	3	120.506	162.155	41.6495	1	0.00976923	1.58413	0.406884
250	16.6	220511Well 5	predator	ARM112	wt	3	120.506	129.595	9.08963	1	0.00976923	1.26605	0.0887987
251	16.6667	220511Well 5	predator	ARM112	wt	3	120.506	142.422	21.9164	1	0.00976923	1.39135	0.214107
252	16.7333	220511Well 5	predator	ARM112	wt	3	120.506	199.099	78.5929	1	0.00976923	1.94504	0.767792
253	16.8	220511Well 5	predator	ARM112	wt	3	120.506	184.228	63.7225	1	0.00976923	1.79977	0.62252
254	16.8667	220511Well 5	predator	ARM112	wt	3	120.506	102.507	-17.9991	0	0.00976923	1.00141	-0.175837
255	16.9333	220511Well 5	predator	ARM112	wt	3	120.506	118.825	-1.68112	0	0.00976923	1.16082	-0.0164232
256	17	220511Well 5	predator	ARM112	wt	3	120.506	112.212	-8.29339	0	0.00976923	1.09623	-0.08102
257	17.0667	220511Well 5	predator	ARM112	wt	3	120.506	109.077	-11.4286	0	0.00976923	1.0656	-0.111648
258	17.1333	220511Well 5	predator	ARM112	wt	3	120.506	92.8064	-27.6992	0	0.00976923	0.906648	-0.2706
259	17.2	220511Well 5	predator	ARM112	wt	3	120.506	96.057	-24.4487	0	0.00976923	0.938403	-0.238845
260	17.2667	220511Well 5	predator	ARM112	wt	3	120.506	109.032	-11.4741	0	0.00976923	1.06515	-0.112093
261	17.3333	220511Well 5	predator	ARM112	wt	3	120.506	112.739	-7.76638	0	0.00976923	1.10138	-0.0758716
262	17.4	220511Well 5	predator	ARM112	wt	3	120.506	137.044	16.5387	1	0.00976923	1.33882	0.16157
263	17.4667	220511Well 5	predator	ARM112	wt	3	120.506	125.246	4.74013	1	0.00976923	1.22356	0.0463075
264	17.5333	220511Well 5	predator	ARM112	wt	3	120.506	121.758	1.2526	1	0.00976923	1.18948	0.0122369
265	17.6	220511Well 5	predator	ARM112	wt	3	120.506	179.588	59.0825	1	0.00976923	1.75444	0.577191
266	17.6667	220511Well 5	predator	ARM112	wt	3	120.506	165.494	44.9885	1	0.00976923	1.61675	0.439503
267	17.7333	220511Well 5	predator	ARM112	wt	3	120.506	111.135	-9.37054	0	0.00976923	1.0857	-0.0915429
268	17.8	220511Well 5	predator	ARM112	wt	3	120.506	80.7187	-39.787	0	0.00976923	0.788559	-0.388688
269	17.8667	220511Well 5	predator	ARM112	wt	3	120.506	83.5475	-36.9582	0	0.00976923	0.816195	-0.361053
270	17.9333	220511Well 5	predator	ARM112	wt	3	120.506	112.816	-7.68961	0	0.00976923	1.10213	-0.0751216
271	18	220511Well 5	predator	ARM112	wt	3	120.506	159.095	38.5892	1	0.00976923	1.55423	0.376986
272	18.0667	220511Well 5	predator	ARM112	wt	3	120.506	175.544	55.038	1	0.00976923	1.71493	0.537678
273	18.1333	220511Well 5	predator	ARM112	wt	3	120.506	124.205	3.69969	1	0.00976923	1.21339	0.0361431
274	18.2	220511Well 5	predator	ARM112	wt	3	120.506	116.514	-3.99197	0	0.00976923	1.13825	-0.0389985
275	18.2667	220511Well 5	predator	ARM112	wt	3	120.506	124.287	3.78112	1	0.00976923	1.21419	0.0369386
276	18.3333	220511Well 5	predator	ARM112	wt	2	120.506	120.884	0.37878	1	0.00976923	1.18095	0.00370039
277	18.4	220511Well 5	predator	ARM112	wt	3	120.506	127.189	6.6829	1	0.00976923	1.24253	0.0652868
278	18.4667	220511Well 5	predator	ARM112	wt	3	120.506	117.704	-2.80209	0	0.00976923	1.14987	-0.0273743
279	18.5333	220511Well 5	predator	ARM112	wt	3	120.506	170.539	50.0333	1	0.00976923	1.66603	0.488787
280	18.6	220511Well 5	predator	ARM112	wt	3	120.506	223.307	102.801	1	0.00976923	2.18154	1.00429
281	18.6667	220511Well 5	predator	ARM112	wt	3	120.506	97.5723	-22.9334	0	0.00976923	0.953206	-0.224041
282	18.7333	220511Well 5	predator	ARM112	wt	3	120.506	68.1354	-52.3703	0	0.00976923	0.665631	-0.511617
283	18.8	220511Well 5	predator	ARM112	wt	3	120.506	168.374	47.8686	1	0.00976923	1.64489	0.467639
284	18.8667	220511Well 5	predator	ARM112	wt	3	120.506	157.441	36.9356	1	0.00976923	1.53808	0.360832
285	18.9333	220511Well 5	predator	ARM112	wt	3	120.506	158.218	37.7127	1	0.00976923	1.54567	0.368424
286	19	220511Well 5	predator	ARM112	wt	3	120.506	148.247	27.7414	1	0.00976923	1.44826	0.271012
287	19.0667	220511Well 5	predator	ARM112	wt	3	120.506	136.089	15.5838	1	0.00976923	1.32949	0.152242
288	19.1333	220511Well 5	predator	ARM112	wt	3	120.506	174.694	54.1881	1	0.00976923	1.70662	0.529376
289	19.2	220511Well 5	predator	ARM112	wt	3	120.506	167.185	46.6794	1	0.00976923	1.63327	0.456022
290	19.2667	220511Well 5	predator	ARM112	wt	3	120.506	167.72	47.2139	1	0.00976923	1.63849	0.461243
291	19.3333	220511Well 5	predator	ARM112	wt	3	120.506	106.499	-14.0068	0	0.00976923	1.04041	-0.136836
292	19.4	220511Well 5	predator	ARM112	wt	3	120.506	83.8468	-36.6588	0	0.00976923	0.819119	-0.358129
293	19.4667	220511Well 5	predator	ARM112	wt	3	120.506	91.7096	-28.7961	0	0.00976923	0.895932	-0.281316
294	19.5333	220511Well 5	predator	ARM112	wt	3	120.506	152.787	32.2816	1	0.00976923	1.49261	0.315367
295	19.6	220511Well 5	predator	ARM112	wt	3	120.506	123.114	2.60822	1	0.00976923	1.20273	0.0254803
296	19.6667	220511Well 5	predator	ARM112	wt	3	120.506	185.934	65.4287	1	0.00976923	1.81644	0.639188
297	19.7333	220511Well 5	predator	ARM112	wt	3	120.506	125.848	5.34276	1	0.00976923	1.22944	0.0521946
298	19.8	220511Well 5	predator	ARM112	wt	3	120.506	167.083	46.5775	1	0.00976923	1.63227	0.455027
299	19.8667	220511Well 5	predator	ARM112	wt	3	120.506	149.114	28.608	1	0.00976923	1.45673	0.279478
300	19.9333	220511Well 5	predator	ARM112	wt	3	120.506	152.236	31.7302	1	0.00976923	1.48723	0.30998
301	20	220511Well 5	predator	ARM112	wt	3	120.506	132.907	12.4016	1	0.00976923	1.2984	0.121154
1	0	220511Well 6	control	ARM112	wt	5	126.496	125.413	-1.08246	0	0.00976923	1.22519	-0.0105748
2	0.0666667	220511Well 6	control	ARM112	wt	5	126.496	116.45	-10.0451	0	0.00976923	1.13763	-0.0981324
3	0.133333	220511Well 6	control	ARM112	wt	6	126.496	116.657	-9.83878	0	0.00976923	1.13965	-0.0961173
4	0.2	220511Well 6	control	ARM112	wt	6	126.496	126.31	-0.185211	0	0.00976923	1.23395	-0.00180937
5	0.266667	220511Well 6	control	ARM112	wt	5	126.496	128.465	1.96942	1	0.00976923	1.255	0.0192397
6	0.333333	220511Well 6	control	ARM112	wt	6	126.496	126.43	-0.0655549	0	0.00976923	1.23512	-0.000640421
7	0.4	220511Well 6	control	ARM112	wt	5	126.496	127.364	0.868939	1	0.00976923	1.24425	0.00848886
8	0.466667	220511Well 6	control	ARM112	wt	5	126.496	132.34	5.84409	1	0.00976923	1.29286	0.0570923
9	0.533333	220511Well 6	control	ARM112	wt	5	126.496	133.305	6.80956	1	0.00976923	1.30229	0.0665242
10	0.6	220511Well 6	control	ARM112	wt	5	126.496	130.407	3.91175	1	0.00976923	1.27398	0.0382148
11	0.666667	220511Well 6	control	ARM112	wt	5	126.496	127.59	1.09491	1	0.00976923	1.24646	0.0106964
12	0.733333	220511Well 6	control	ARM112	wt	6	126.496	128.53	2.03475	1	0.00976923	1.25564	0.0198779
13	0.8	220511Well 6	control	ARM112	wt	7	126.496	129.104	2.60857	1	0.00976923	1.26125	0.0254837
14	0.866667	220511Well 6	control	ARM112	wt	6	126.496	119.058	-7.43735	0	0.00976923	1.16311	-0.0726572
15	0.933333	220511Well 6	control	ARM112	wt	6	126.496	119.05	-7.44563	0	0.00976923	1.16303	-0.0727381
16	1	220511Well 6	control	ARM112	wt	5	126.496	137.913	11.4179	1	0.00976923	1.34731	0.111544
17	1.06667	220511Well 6	control	ARM112	wt	6	126.496	116.575	-9.92011	0	0.00976923	1.13885	-0.0969118
18	1.13333	220511Well 6	control	ARM112	wt	4	126.496	102.731	-23.7642	0	0.00976923	1.00361	-0.232158
19	1.2	220511Well 6	control	ARM112	wt	4	126.496	101.413	-25.0824	0	0.00976923	0.990728	-0.245036
20	1.26667	220511Well 6	control	ARM112	wt	4	126.496	101.872	-24.6233	0	0.00976923	0.995214	-0.24055
21	1.33333	220511Well 6	control	ARM112	wt	4	126.496	101.711	-24.7847	0	0.00976923	0.993636	-0.242128
22	1.4	220511Well 6	control	ARM112	wt	4	126.496	101.545	-24.9507	0	0.00976923	0.992015	-0.243749
23	1.46667	220511Well 6	control	ARM112	wt	4	126.496	106.775	-19.721	0	0.00976923	1.04311	-0.192659
24	1.53333	220511Well 6	control	ARM112	wt	6	126.496	110.35	-16.1457	0	0.00976923	1.07803	-0.157731
25	1.6	220511Well 6	control	ARM112	wt	5	126.496	109.1	-17.3956	0	0.00976923	1.06582	-0.169941
26	1.66667	220511Well 6	control	ARM112	wt	4	126.496	110.97	-15.5257	0	0.00976923	1.08409	-0.151674
27	1.73333	220511Well 6	control	ARM112	wt	4	126.496	111.662	-14.8332	0	0.00976923	1.09086	-0.144909
28	1.8	220511Well 6	control	ARM112	wt	3	126.496	111.008	-15.4879	0	0.00976923	1.08446	-0.151304
29	1.86667	220511Well 6	control	ARM112	wt	3	126.496	106.43	-20.0655	0	0.00976923	1.03974	-0.196025
30	1.93333	220511Well 6	control	ARM112	wt	3	126.496	103.362	-23.1335	0	0.00976923	1.00977	-0.225996
31	2	220511Well 6	control	ARM112	wt	5	126.496	109.981	-16.515	0	0.00976923	1.07443	-0.161339
32	2.06667	220511Well 6	control	ARM112	wt	5	126.496	108.087	-18.4087	0	0.00976923	1.05593	-0.179839
33	2.13333	220511Well 6	control	ARM112	wt	4	126.496	116.911	-9.58446	0	0.00976923	1.14213	-0.0936328
34	2.2	220511Well 6	control	ARM112	wt	6	126.496	114.589	-11.9068	0	0.00976923	1.11944	-0.11632
35	2.26667	220511Well 6	control	ARM112	wt	5	126.496	118.534	-7.96132	0	0.00976923	1.15799	-0.077776
36	2.33333	220511Well 6	control	ARM112	wt	4	126.496	117.633	-8.86207	0	0.00976923	1.14919	-0.0865756
37	2.4	220511Well 6	control	ARM112	wt	4	126.496	117.336	-9.15955	0	0.00976923	1.14628	-0.0894817
38	2.46667	220511Well 6	control	ARM112	wt	5	126.496	120.697	-5.79816	0	0.00976923	1.17912	-0.0566436
39	2.53333	220511Well 6	control	ARM112	wt	6	126.496	118.783	-7.71302	0	0.00976923	1.16041	-0.0753502
40	2.6	220511Well 6	control	ARM112	wt	5	126.496	116.59	-9.90572	0	0.00976923	1.13899	-0.0967713
41	2.66667	220511Well 6	control	ARM112	wt	6	126.496	110.777	-15.7187	0	0.00976923	1.0822	-0.15356
42	2.73333	220511Well 6	control	ARM112	wt	5	126.496	101.849	-24.6461	0	0.00976923	0.99499	-0.240774
43	2.8	220511Well 6	control	ARM112	wt	7	126.496	100.798	-25.6976	0	0.00976923	0.984718	-0.251046
44	2.86667	220511Well 6	control	ARM112	wt	5	126.496	96.5328	-29.9627	0	0.00976923	0.943051	-0.292713
45	2.93333	220511Well 6	control	ARM112	wt	4	126.496	92.646	-33.8496	0	0.00976923	0.90508	-0.330684
46	3	220511Well 6	control	ARM112	wt	4	126.496	91.7551	-34.7405	0	0.00976923	0.896377	-0.339388
47	3.06667	220511Well 6	control	ARM112	wt	6	126.496	92.42	-34.0755	0	0.00976923	0.902873	-0.332891
48	3.13333	220511Well 6	control	ARM112	wt	6	126.496	101.742	-24.7539	0	0.00976923	0.993937	-0.241827
49	3.2	220511Well 6	control	ARM112	wt	6	126.496	104.27	-22.2258	0	0.00976923	1.01863	-0.217129
50	3.26667	220511Well 6	control	ARM112	wt	6	126.496	103.277	-23.2183	0	0.00976923	1.00894	-0.226825
51	3.33333	220511Well 6	control	ARM112	wt	6	126.496	99.3991	-27.0964	0	0.00976923	0.971053	-0.264711
52	3.4	220511Well 6	control	ARM112	wt	6	126.496	99.1349	-27.3606	0	0.00976923	0.968472	-0.267292
53	3.46667	220511Well 6	control	ARM112	wt	6	126.496	103.368	-23.1274	0	0.00976923	1.00983	-0.225937
54	3.53333	220511Well 6	control	ARM112	wt	6	126.496	102.913	-23.5825	0	0.00976923	1.00538	-0.230383
55	3.6	220511Well 6	control	ARM112	wt	6	126.496	102.376	-24.1196	0	0.00976923	1.00013	-0.23563
56	3.66667	220511Well 6	control	ARM112	wt	6	126.496	103.888	-22.6074	0	0.00976923	1.01491	-0.220857
57	3.73333	220511Well 6	control	ARM112	wt	5	126.496	100.038	-26.4571	0	0.00976923	0.977298	-0.258466
58	3.8	220511Well 6	control	ARM112	wt	5	126.496	101.587	-24.9086	0	0.00976923	0.992426	-0.243338
59	3.86667	220511Well 6	control	ARM112	wt	5	126.496	109.559	-16.9365	0	0.00976923	1.07031	-0.165457
60	3.93333	220511Well 6	control	ARM112	wt	6	126.496	113.89	-12.6055	0	0.00976923	1.11262	-0.123146
61	4	220511Well 6	control	ARM112	wt	6	126.496	112.07	-14.4255	0	0.00976923	1.09484	-0.140926
62	4.06667	220511Well 6	control	ARM112	wt	6	126.496	118.757	-7.73808	0	0.00976923	1.16017	-0.0755951
63	4.13333	220511Well 6	control	ARM112	wt	7	126.496	114.715	-11.7807	0	0.00976923	1.12068	-0.115088
64	4.2	220511Well 6	control	ARM112	wt	6	126.496	115.441	-11.0548	0	0.00976923	1.12777	-0.107997
65	4.26667	220511Well 6	control	ARM112	wt	6	126.496	123.134	-3.36106	0	0.00976923	1.20293	-0.0328349
66	4.33333	220511Well 6	control	ARM112	wt	6	126.496	111.016	-15.4796	0	0.00976923	1.08454	-0.151223
67	4.4	220511Well 6	control	ARM112	wt	5	126.496	107.702	-18.7937	0	0.00976923	1.05216	-0.1836
68	4.46667	220511Well 6	control	ARM112	wt	7	126.496	102.658	-23.8373	0	0.00976923	1.00289	-0.232872
69	4.53333	220511Well 6	control	ARM112	wt	7	126.496	97.1282	-29.3674	0	0.00976923	0.948868	-0.286896
70	4.6	220511Well 6	control	ARM112	wt	7	126.496	98.6079	-27.8877	0	0.00976923	0.963323	-0.272441
71	4.66667	220511Well 6	control	ARM112	wt	6	126.496	109.722	-16.7736	0	0.00976923	1.0719	-0.163865
72	4.73333	220511Well 6	control	ARM112	wt	6	126.496	105.785	-20.7109	0	0.00976923	1.03343	-0.202329
73	4.8	220511Well 6	control	ARM112	wt	6	126.496	101.963	-24.5328	0	0.00976923	0.996098	-0.239666
74	4.86667	220511Well 6	control	ARM112	wt	7	126.496	100.816	-25.6798	0	0.00976923	0.984892	-0.250872
75	4.93333	220511Well 6	control	ARM112	wt	4	126.496	80.6891	-45.8064	0	0.00976923	0.788271	-0.447493
76	5	220511Well 6	control	ARM112	wt	6	126.496	94.7867	-31.7088	0	0.00976923	0.925993	-0.309771
77	5.06667	220511Well 6	control	ARM112	wt	6	126.496	89.2731	-37.2224	0	0.00976923	0.87213	-0.363634
78	5.13333	220511Well 6	control	ARM112	wt	5	126.496	96.5331	-29.9624	0	0.00976923	0.943054	-0.29271
79	5.2	220511Well 6	control	ARM112	wt	6	126.496	106.344	-20.1512	0	0.00976923	1.0389	-0.196861
80	5.26667	220511Well 6	control	ARM112	wt	6	126.496	106.436	-20.0598	0	0.00976923	1.0398	-0.195969
81	5.33333	220511Well 6	control	ARM112	wt	5	126.496	105.725	-20.7702	0	0.00976923	1.03285	-0.202909
82	5.4	220511Well 6	control	ARM112	wt	6	126.496	95.8051	-30.6904	0	0.00976923	0.935942	-0.299822
83	5.46667	220511Well 6	control	ARM112	wt	6	126.496	101.162	-25.3334	0	0.00976923	0.988276	-0.247488
84	5.53333	220511Well 6	control	ARM112	wt	5	126.496	98.0163	-28.4793	0	0.00976923	0.957543	-0.278221
85	5.6	220511Well 6	control	ARM112	wt	6	126.496	83.7764	-42.7191	0	0.00976923	0.818431	-0.417333
86	5.66667	220511Well 6	control	ARM112	wt	6	126.496	86.4762	-40.0194	0	0.00976923	0.844806	-0.390959
87	5.73333	220511Well 6	control	ARM112	wt	5	126.496	86.7079	-39.7876	0	0.00976923	0.84707	-0.388694
88	5.8	220511Well 6	control	ARM112	wt	6	126.496	82.3231	-44.1724	0	0.00976923	0.804233	-0.431531
89	5.86667	220511Well 6	control	ARM112	wt	6	126.496	90.3369	-36.1586	0	0.00976923	0.882522	-0.353242
90	5.93333	220511Well 6	control	ARM112	wt	5	126.496	103.379	-23.1167	0	0.00976923	1.00993	-0.225832
91	6	220511Well 6	control	ARM112	wt	7	126.496	120.951	-5.54476	0	0.00976923	1.1816	-0.0541681
92	6.06667	220511Well 6	control	ARM112	wt	6	126.496	94.4325	-32.063	0	0.00976923	0.922533	-0.313231
93	6.13333	220511Well 6	control	ARM112	wt	6	126.496	111.788	-14.708	0	0.00976923	1.09208	-0.143686
94	6.2	220511Well 6	control	ARM112	wt	6	126.496	112.283	-14.2123	0	0.00976923	1.09692	-0.138843
95	6.26667	220511Well 6	control	ARM112	wt	6	126.496	100.194	-26.3019	0	0.00976923	0.978814	-0.25695
96	6.33333	220511Well 6	control	ARM112	wt	6	126.496	92.2127	-34.2828	0	0.00976923	0.900847	-0.334917
97	6.4	220511Well 6	control	ARM112	wt	5	126.496	94.6668	-31.8287	0	0.00976923	0.924822	-0.310942
98	6.46667	220511Well 6	control	ARM112	wt	6	126.496	90.5016	-35.9939	0	0.00976923	0.884131	-0.351633
99	6.53333	220511Well 6	control	ARM112	wt	4	126.496	89.1143	-37.3813	0	0.00976923	0.870578	-0.365186
100	6.6	220511Well 6	control	ARM112	wt	6	126.496	88.7812	-37.7144	0	0.00976923	0.867324	-0.36844
101	6.66667	220511Well 6	control	ARM112	wt	6	126.496	95.6946	-30.801	0	0.00976923	0.934862	-0.300902
102	6.73333	220511Well 6	control	ARM112	wt	6	126.496	95.7951	-30.7005	0	0.00976923	0.935844	-0.29992
103	6.8	220511Well 6	control	ARM112	wt	6	126.496	93.9479	-32.5476	0	0.00976923	0.917799	-0.317965
104	6.86667	220511Well 6	control	ARM112	wt	6	126.496	88.937	-37.5585	0	0.00976923	0.868846	-0.366918
105	6.93333	220511Well 6	control	ARM112	wt	6	126.496	89.1136	-37.3819	0	0.00976923	0.870571	-0.365193
106	7	220511Well 6	control	ARM112	wt	5	126.496	74.8291	-51.6664	0	0.00976923	0.731023	-0.504741
107	7.06667	220511Well 6	control	ARM112	wt	6	126.496	122.59	-3.9055	0	0.00976923	1.19761	-0.0381537
108	7.13333	220511Well 6	control	ARM112	wt	6	126.496	111.032	-15.4638	0	0.00976923	1.08469	-0.151069
109	7.2	220511Well 6	control	ARM112	wt	6	126.496	105.874	-20.621	0	0.00976923	1.03431	-0.201452
110	7.26667	220511Well 6	control	ARM112	wt	6	126.496	95.8262	-30.6693	0	0.00976923	0.936149	-0.299616
111	7.33333	220511Well 6	control	ARM112	wt	6	126.496	112.651	-13.8444	0	0.00976923	1.10051	-0.135249
112	7.4	220511Well 6	control	ARM112	wt	7	126.496	88.3147	-38.1808	0	0.00976923	0.862767	-0.372997
113	7.46667	220511Well 6	control	ARM112	wt	6	126.496	98.437	-28.0586	0	0.00976923	0.961653	-0.274111
114	7.53333	220511Well 6	control	ARM112	wt	7	126.496	111.261	-15.2343	0	0.00976923	1.08694	-0.148828
115	7.6	220511Well 6	control	ARM112	wt	6	126.496	94.5036	-31.9919	0	0.00976923	0.923227	-0.312537
116	7.66667	220511Well 6	control	ARM112	wt	6	126.496	100.708	-25.7876	0	0.00976923	0.983839	-0.251925
117	7.73333	220511Well 6	control	ARM112	wt	6	126.496	92.0994	-34.3961	0	0.00976923	0.89974	-0.336024
118	7.8	220511Well 6	control	ARM112	wt	6	126.496	96.9079	-29.5877	0	0.00976923	0.946715	-0.289049
119	7.86667	220511Well 6	control	ARM112	wt	6	126.496	99.043	-27.4525	0	0.00976923	0.967574	-0.26819
120	7.93333	220511Well 6	control	ARM112	wt	6	126.496	93.2768	-33.2187	0	0.00976923	0.911242	-0.324522
121	8	220511Well 6	control	ARM112	wt	6	126.496	88.7024	-37.7932	0	0.00976923	0.866554	-0.36921
122	8.06667	220511Well 6	control	ARM112	wt	7	126.496	81.7774	-44.7181	0	0.00976923	0.798902	-0.436862
123	8.13333	220511Well 6	control	ARM112	wt	6	126.496	87.8424	-38.6532	0	0.00976923	0.858152	-0.377612
124	8.2	220511Well 6	control	ARM112	wt	7	126.496	80.0718	-46.4238	0	0.00976923	0.782239	-0.453525
125	8.26667	220511Well 6	control	ARM112	wt	7	126.496	83.334	-43.1615	0	0.00976923	0.814109	-0.421655
126	8.33333	220511Well 6	control	ARM112	wt	8	126.496	79.7255	-46.77	0	0.00976923	0.778857	-0.456907
127	8.4	220511Well 6	control	ARM112	wt	7	126.496	53.5557	-72.9398	0	0.00976923	0.523198	-0.712566
128	8.46667	220511Well 6	control	ARM112	wt	6	126.496	68.3099	-58.1856	0	0.00976923	0.667335	-0.568429
129	8.53333	220511Well 6	control	ARM112	wt	6	126.496	68.3623	-58.1332	0	0.00976923	0.667847	-0.567917
130	8.6	220511Well 6	control	ARM112	wt	6	126.496	73.7549	-52.7406	0	0.00976923	0.720529	-0.515235
131	8.66667	220511Well 6	control	ARM112	wt	8	126.496	76.5647	-49.9308	0	0.00976923	0.747979	-0.487785
132	8.73333	220511Well 6	control	ARM112	wt	7	126.496	69.7343	-56.7612	0	0.00976923	0.68125	-0.554514
133	8.8	220511Well 6	control	ARM112	wt	6	126.496	67.1466	-59.3489	0	0.00976923	0.655971	-0.579793
134	8.86667	220511Well 6	control	ARM112	wt	5	126.496	75.1515	-51.3441	0	0.00976923	0.734172	-0.501592
135	8.93333	220511Well 6	control	ARM112	wt	7	126.496	79.4714	-47.0241	0	0.00976923	0.776374	-0.45939
136	9	220511Well 6	control	ARM112	wt	6	126.496	79.4856	-47.01	0	0.00976923	0.776513	-0.459251
137	9.06667	220511Well 6	control	ARM112	wt	6	126.496	84.0631	-42.4325	0	0.00976923	0.821232	-0.414532
138	9.13333	220511Well 6	control	ARM112	wt	8	126.496	100.501	-25.9942	0	0.00976923	0.981821	-0.253943
139	9.2	220511Well 6	control	ARM112	wt	6	126.496	111.301	-15.1943	0	0.00976923	1.08733	-0.148436
140	9.26667	220511Well 6	control	ARM112	wt	6	126.496	110.068	-16.4278	0	0.00976923	1.07528	-0.160487
141	9.33333	220511Well 6	control	ARM112	wt	5	126.496	108.015	-18.481	0	0.00976923	1.05522	-0.180545
142	9.4	220511Well 6	control	ARM112	wt	6	126.496	108.487	-18.0081	0	0.00976923	1.05984	-0.175926
143	9.46667	220511Well 6	control	ARM112	wt	6	126.496	100.568	-25.9274	0	0.00976923	0.982473	-0.253291
144	9.53333	220511Well 6	control	ARM112	wt	5	126.496	94.2655	-32.2301	0	0.00976923	0.920901	-0.314863
145	9.6	220511Well 6	control	ARM112	wt	7	126.496	96.6395	-29.8561	0	0.00976923	0.944093	-0.291671
146	9.66667	220511Well 6	control	ARM112	wt	6	126.496	85.8334	-40.6621	0	0.00976923	0.838526	-0.397238
147	9.73333	220511Well 6	control	ARM112	wt	8	126.496	73.8298	-52.6657	0	0.00976923	0.721261	-0.514503
148	9.8	220511Well 6	control	ARM112	wt	6	126.496	84.0909	-42.4046	0	0.00976923	0.821503	-0.414261
149	9.86667	220511Well 6	control	ARM112	wt	6	126.496	84.4053	-42.0902	0	0.00976923	0.824575	-0.411189
150	9.93333	220511Well 6	control	ARM112	wt	6	126.496	91.9969	-34.4986	0	0.00976923	0.898739	-0.337025
151	10	220511Well 6	control	ARM112	wt	6	126.496	105.204	-21.2918	0	0.00976923	1.02776	-0.208005
152	10.0667	220511Well 6	control	ARM112	wt	7	126.496	106.09	-20.4059	0	0.00976923	1.03641	-0.19935
153	10.1333	220511Well 6	control	ARM112	wt	5	126.496	105.766	-20.7296	0	0.00976923	1.03325	-0.202512
154	10.2	220511Well 6	control	ARM112	wt	5	126.496	102.649	-23.8462	0	0.00976923	1.0028	-0.232959
155	10.2667	220511Well 6	control	ARM112	wt	6	126.496	81.6574	-44.8381	0	0.00976923	0.79773	-0.438034
156	10.3333	220511Well 6	control	ARM112	wt	6	126.496	87.5695	-38.926	0	0.00976923	0.855487	-0.380277
157	10.4	220511Well 6	control	ARM112	wt	6	126.496	90.4429	-36.0527	0	0.00976923	0.883557	-0.352207
158	10.4667	220511Well 6	control	ARM112	wt	7	126.496	90.1954	-36.3001	0	0.00976923	0.88114	-0.354624
159	10.5333	220511Well 6	control	ARM112	wt	6	126.496	95.3376	-31.158	0	0.00976923	0.931375	-0.304389
160	10.6	220511Well 6	control	ARM112	wt	6	126.496	91.7621	-34.7334	0	0.00976923	0.896445	-0.339319
161	10.6667	220511Well 6	control	ARM112	wt	7	126.496	89.0641	-37.4314	0	0.00976923	0.870088	-0.365676
162	10.7333	220511Well 6	control	ARM112	wt	8	126.496	92.9792	-33.5163	0	0.00976923	0.908335	-0.327429
163	10.8	220511Well 6	control	ARM112	wt	6	126.496	102.374	-24.1211	0	0.00976923	1.00012	-0.235645
164	10.8667	220511Well 6	control	ARM112	wt	6	126.496	111.371	-15.125	0	0.00976923	1.088	-0.147759
165	10.9333	220511Well 6	control	ARM112	wt	6	126.496	111.28	-15.2151	0	0.00976923	1.08712	-0.14864
166	11	220511Well 6	control	ARM112	wt	6	126.496	103.6	-22.8958	0	0.00976923	1.01209	-0.223674
167	11.0667	220511Well 6	control	ARM112	wt	7	126.496	97.8677	-28.6279	0	0.00976923	0.956092	-0.279672
168	11.1333	220511Well 6	control	ARM112	wt	6	126.496	84.8001	-41.6955	0	0.00976923	0.828431	-0.407333
169	11.2	220511Well 6	control	ARM112	wt	7	126.496	81.279	-45.2165	0	0.00976923	0.794034	-0.44173
170	11.2667	220511Well 6	control	ARM112	wt	7	126.496	84.6401	-41.8554	0	0.00976923	0.826869	-0.408895
171	11.3333	220511Well 6	control	ARM112	wt	5	126.496	87.3244	-39.1711	0	0.00976923	0.853092	-0.382672
172	11.4	220511Well 6	control	ARM112	wt	6	126.496	111.612	-14.8833	0	0.00976923	1.09037	-0.145399
173	11.4667	220511Well 6	control	ARM112	wt	6	126.496	104.318	-22.178	0	0.00976923	1.0191	-0.216662
174	11.5333	220511Well 6	control	ARM112	wt	8	126.496	111.588	-14.9076	0	0.00976923	1.09013	-0.145636
175	11.6	220511Well 6	control	ARM112	wt	7	126.496	109.232	-17.2639	0	0.00976923	1.06711	-0.168655
176	11.6667	220511Well 6	control	ARM112	wt	6	126.496	106.477	-20.0184	0	0.00976923	1.0402	-0.195564
177	11.7333	220511Well 6	control	ARM112	wt	6	126.496	93.8802	-32.6153	0	0.00976923	0.917137	-0.318627
178	11.8	220511Well 6	control	ARM112	wt	7	126.496	85.8833	-40.6123	0	0.00976923	0.839013	-0.396751
179	11.8667	220511Well 6	control	ARM112	wt	6	126.496	80.9881	-45.5075	0	0.00976923	0.791191	-0.444573
180	11.9333	220511Well 6	control	ARM112	wt	5	126.496	70.3311	-56.1645	0	0.00976923	0.68708	-0.548684
181	12	220511Well 6	control	ARM112	wt	6	126.496	82.06	-44.4355	0	0.00976923	0.801663	-0.434101
182	12.0667	220511Well 6	control	ARM112	wt	8	126.496	78.4962	-47.9993	0	0.00976923	0.766847	-0.468917
183	12.1333	220511Well 6	control	ARM112	wt	7	126.496	98.4474	-28.0481	0	0.00976923	0.961756	-0.274008
184	12.2	220511Well 6	control	ARM112	wt	6	126.496	129.989	3.4937	1	0.00976923	1.26989	0.0341307
185	12.2667	220511Well 6	control	ARM112	wt	4	126.496	116.167	-10.3285	0	0.00976923	1.13486	-0.100902
186	12.3333	220511Well 6	control	ARM112	wt	7	126.496	101.706	-24.7895	0	0.00976923	0.99359	-0.242174
187	12.4	220511Well 6	control	ARM112	wt	6	126.496	109.494	-17.0015	0	0.00976923	1.06967	-0.166091
188	12.4667	220511Well 6	control	ARM112	wt	7	126.496	95.1857	-31.3099	0	0.00976923	0.929891	-0.305873
189	12.5333	220511Well 6	control	ARM112	wt	5	126.496	85.2655	-41.23	0	0.00976923	0.832979	-0.402785
190	12.6	220511Well 6	control	ARM112	wt	7	126.496	96.9811	-29.5144	0	0.00976923	0.947431	-0.288333
191	12.6667	220511Well 6	control	ARM112	wt	6	126.496	98.09	-28.4055	0	0.00976923	0.958264	-0.2775
192	12.7333	220511Well 6	control	ARM112	wt	8	126.496	103.424	-23.0714	0	0.00976923	1.01037	-0.22539
193	12.8	220511Well 6	control	ARM112	wt	5	126.496	95.9132	-30.5823	0	0.00976923	0.936998	-0.298766
194	12.8667	220511Well 6	control	ARM112	wt	5	126.496	107.652	-18.8435	0	0.00976923	1.05168	-0.184087
195	12.9333	220511Well 6	control	ARM112	wt	5	126.496	99.2455	-27.25	0	0.00976923	0.969552	-0.266212
196	13	220511Well 6	control	ARM112	wt	7	126.496	96.3806	-30.1149	0	0.00976923	0.941564	-0.2942
197	13.0667	220511Well 6	control	ARM112	wt	6	126.496	95.6127	-30.8829	0	0.00976923	0.934062	-0.301702
198	13.1333	220511Well 6	control	ARM112	wt	7	126.496	99.2664	-27.2291	0	0.00976923	0.969757	-0.266008
199	13.2	220511Well 6	control	ARM112	wt	6	126.496	103.388	-23.1071	0	0.00976923	1.01003	-0.225738
200	13.2667	220511Well 6	control	ARM112	wt	5	126.496	93.635	-32.8605	0	0.00976923	0.914742	-0.321022
201	13.3333	220511Well 6	control	ARM112	wt	6	126.496	90.3847	-36.1108	0	0.00976923	0.882989	-0.352775
202	13.4	220511Well 6	control	ARM112	wt	6	126.496	91.9623	-34.5333	0	0.00976923	0.898401	-0.337363
203	13.4667	220511Well 6	control	ARM112	wt	6	126.496	78.1625	-48.333	0	0.00976923	0.763588	-0.472176
204	13.5333	220511Well 6	control	ARM112	wt	6	126.496	75.7023	-50.7932	0	0.00976923	0.739553	-0.496211
205	13.6	220511Well 6	control	ARM112	wt	6	126.496	70.0644	-56.4311	0	0.00976923	0.684476	-0.551288
206	13.6667	220511Well 6	control	ARM112	wt	6	126.496	66.9111	-59.5844	0	0.00976923	0.65367	-0.582094
207	13.7333	220511Well 6	control	ARM112	wt	7	126.496	73.2546	-53.2409	0	0.00976923	0.715641	-0.520123
208	13.8	220511Well 6	control	ARM112	wt	6	126.496	115.06	-11.4356	0	0.00976923	1.12405	-0.111717
209	13.8667	220511Well 6	control	ARM112	wt	6	126.496	87.6963	-38.7993	0	0.00976923	0.856725	-0.379039
210	13.9333	220511Well 6	control	ARM112	wt	6	126.496	97.06	-29.4356	0	0.00976923	0.948201	-0.287563
211	14	220511Well 6	control	ARM112	wt	6	126.496	109.435	-17.0604	0	0.00976923	1.0691	-0.166667
212	14.0667	220511Well 6	control	ARM112	wt	5	126.496	106.907	-19.5888	0	0.00976923	1.0444	-0.191368
213	14.1333	220511Well 6	control	ARM112	wt	6	126.496	109.348	-17.1475	0	0.00976923	1.06825	-0.167518
214	14.2	220511Well 6	control	ARM112	wt	5	126.496	121.408	-5.08776	0	0.00976923	1.18606	-0.0497035
215	14.2667	220511Well 6	control	ARM112	wt	6	126.496	132.193	5.69761	1	0.00976923	1.29143	0.0556613
216	14.3333	220511Well 6	control	ARM112	wt	6	126.496	114.589	-11.9063	0	0.00976923	1.11945	-0.116316
217	14.4	220511Well 6	control	ARM112	wt	5	126.496	93.9687	-32.5269	0	0.00976923	0.918001	-0.317763
218	14.4667	220511Well 6	control	ARM112	wt	5	126.496	83.7081	-42.7874	0	0.00976923	0.817764	-0.418
219	14.5333	220511Well 6	control	ARM112	wt	4	126.496	84.7383	-41.7573	0	0.00976923	0.827828	-0.407936
220	14.6	220511Well 6	control	ARM112	wt	6	126.496	124.104	-2.39157	0	0.00976923	1.2124	-0.0233638
221	14.6667	220511Well 6	control	ARM112	wt	5	126.496	93.9789	-32.5167	0	0.00976923	0.918101	-0.317663
222	14.7333	220511Well 6	control	ARM112	wt	7	126.496	98.2149	-28.2806	0	0.00976923	0.959484	-0.27628
223	14.8	220511Well 6	control	ARM112	wt	6	126.496	95.2598	-31.2357	0	0.00976923	0.930615	-0.305149
224	14.8667	220511Well 6	control	ARM112	wt	6	126.496	95.4546	-31.0409	0	0.00976923	0.932518	-0.303246
225	14.9333	220511Well 6	control	ARM112	wt	6	126.496	101.543	-24.9528	0	0.00976923	0.991994	-0.24377
226	15	220511Well 6	control	ARM112	wt	7	126.496	88.4331	-38.0625	0	0.00976923	0.863923	-0.371841
227	15.0667	220511Well 6	control	ARM112	wt	7	126.496	99.0326	-27.463	0	0.00976923	0.967472	-0.268292
228	15.1333	220511Well 6	control	ARM112	wt	6	126.496	99.0714	-27.4241	0	0.00976923	0.967852	-0.267912
229	15.2	220511Well 6	control	ARM112	wt	5	126.496	114.822	-11.6734	0	0.00976923	1.12172	-0.11404
230	15.2667	220511Well 6	control	ARM112	wt	5	126.496	99.8436	-26.652	0	0.00976923	0.975395	-0.260369
231	15.3333	220511Well 6	control	ARM112	wt	6	126.496	112.359	-14.1367	0	0.00976923	1.09766	-0.138104
232	15.4	220511Well 6	control	ARM112	wt	6	126.496	89.0121	-37.4834	0	0.00976923	0.86958	-0.366184
233	15.4667	220511Well 6	control	ARM112	wt	6	126.496	101.96	-24.5351	0	0.00976923	0.996075	-0.239689
234	15.5333	220511Well 6	control	ARM112	wt	6	126.496	98.369	-28.1265	0	0.00976923	0.96099	-0.274774
235	15.6	220511Well 6	control	ARM112	wt	6	126.496	98.6313	-27.8642	0	0.00976923	0.963552	-0.272212
236	15.6667	220511Well 6	control	ARM112	wt	7	126.496	89.907	-36.5885	0	0.00976923	0.878323	-0.357441
237	15.7333	220511Well 6	control	ARM112	wt	7	126.496	103.821	-22.6744	0	0.00976923	1.01425	-0.221511
238	15.8	220511Well 6	control	ARM112	wt	5	126.496	83.1889	-43.3066	0	0.00976923	0.812692	-0.423072
239	15.8667	220511Well 6	control	ARM112	wt	4	126.496	71.294	-55.2016	0	0.00976923	0.696487	-0.539277
240	15.9333	220511Well 6	control	ARM112	wt	6	126.496	82.0401	-44.4555	0	0.00976923	0.801468	-0.434296
241	16	220511Well 6	control	ARM112	wt	7	126.496	100.004	-26.4917	0	0.00976923	0.97696	-0.258804
242	16.0667	220511Well 6	control	ARM112	wt	6	126.496	106.029	-20.4662	0	0.00976923	1.03582	-0.199939
243	16.1333	220511Well 6	control	ARM112	wt	5	126.496	88.7493	-37.7463	0	0.00976923	0.867012	-0.368752
244	16.2	220511Well 6	control	ARM112	wt	7	126.496	97.7344	-28.7612	0	0.00976923	0.95479	-0.280975
245	16.2667	220511Well 6	control	ARM112	wt	7	126.496	94.0066	-32.4889	0	0.00976923	0.918372	-0.317392
246	16.3333	220511Well 6	control	ARM112	wt	5	126.496	78.2413	-48.2542	0	0.00976923	0.764358	-0.471406
247	16.4	220511Well 6	control	ARM112	wt	7	126.496	87.0316	-39.464	0	0.00976923	0.850231	-0.385533
248	16.4667	220511Well 6	control	ARM112	wt	7	126.496	83.5537	-42.9418	0	0.00976923	0.816256	-0.419508
249	16.5333	220511Well 6	control	ARM112	wt	7	126.496	67.5565	-58.9391	0	0.00976923	0.659975	-0.575789
250	16.6	220511Well 6	control	ARM112	wt	6	126.496	71.6401	-54.8554	0	0.00976923	0.699869	-0.535896
251	16.6667	220511Well 6	control	ARM112	wt	6	126.496	80.7181	-45.7775	0	0.00976923	0.788553	-0.447211
252	16.7333	220511Well 6	control	ARM112	wt	7	126.496	62.7464	-63.7492	0	0.00976923	0.612984	-0.62278
253	16.8	220511Well 6	control	ARM112	wt	5	126.496	75.0444	-51.4512	0	0.00976923	0.733126	-0.502638
254	16.8667	220511Well 6	control	ARM112	wt	5	126.496	66.0975	-60.3981	0	0.00976923	0.645721	-0.590043
255	16.9333	220511Well 6	control	ARM112	wt	7	126.496	67.8744	-58.6212	0	0.00976923	0.66308	-0.572684
256	17	220511Well 6	control	ARM112	wt	6	126.496	78.9015	-47.594	0	0.00976923	0.770807	-0.464957
257	17.0667	220511Well 6	control	ARM112	wt	6	126.496	84.8381	-41.6574	0	0.00976923	0.828803	-0.406961
258	17.1333	220511Well 6	control	ARM112	wt	7	126.496	88.8389	-37.6567	0	0.00976923	0.867888	-0.367877
259	17.2	220511Well 6	control	ARM112	wt	7	126.496	84.2644	-42.2311	0	0.00976923	0.823198	-0.412566
260	17.2667	220511Well 6	control	ARM112	wt	5	126.496	85.751	-40.7445	0	0.00976923	0.837721	-0.398043
261	17.3333	220511Well 6	control	ARM112	wt	6	126.496	143.069	16.5734	1	0.00976923	1.39767	0.161909
262	17.4	220511Well 6	control	ARM112	wt	6	126.496	97.6027	-28.8928	0	0.00976923	0.953504	-0.28226
263	17.4667	220511Well 6	control	ARM112	wt	7	126.496	88.4754	-38.0202	0	0.00976923	0.864336	-0.371428
264	17.5333	220511Well 6	control	ARM112	wt	5	126.496	82.5172	-43.9783	0	0.00976923	0.80613	-0.429634
265	17.6	220511Well 6	control	ARM112	wt	6	126.496	80.2127	-46.2828	0	0.00976923	0.783617	-0.452147
266	17.6667	220511Well 6	control	ARM112	wt	6	126.496	107.943	-18.5523	0	0.00976923	1.05452	-0.181242
267	17.7333	220511Well 6	control	ARM112	wt	6	126.496	99.5585	-26.937	0	0.00976923	0.97261	-0.263154
268	17.8	220511Well 6	control	ARM112	wt	6	126.496	113.27	-13.2251	0	0.00976923	1.10657	-0.129199
269	17.8667	220511Well 6	control	ARM112	wt	8	126.496	105.67	-20.8252	0	0.00976923	1.03232	-0.203446
270	17.9333	220511Well 6	control	ARM112	wt	7	126.496	100.569	-25.9264	0	0.00976923	0.982483	-0.253281
271	18	220511Well 6	control	ARM112	wt	7	126.496	96.6434	-29.8521	0	0.00976923	0.944132	-0.291632
272	18.0667	220511Well 6	control	ARM112	wt	6	126.496	106.645	-19.8508	0	0.00976923	1.04184	-0.193927
273	18.1333	220511Well 6	control	ARM112	wt	6	126.496	114.674	-11.8218	0	0.00976923	1.12027	-0.115489
274	18.2	220511Well 6	control	ARM112	wt	6	126.496	111.35	-15.1459	0	0.00976923	1.0878	-0.147963
275	18.2667	220511Well 6	control	ARM112	wt	4	126.496	93.9229	-32.5727	0	0.00976923	0.917554	-0.31821
276	18.3333	220511Well 6	control	ARM112	wt	7	126.496	95.8405	-30.6551	0	0.00976923	0.936288	-0.299477
277	18.4	220511Well 6	control	ARM112	wt	7	126.496	117.989	-8.50647	0	0.00976923	1.15266	-0.0831017
278	18.4667	220511Well 6	control	ARM112	wt	7	126.496	87.1598	-39.3358	0	0.00976923	0.851484	-0.38428
279	18.5333	220511Well 6	control	ARM112	wt	6	126.496	100.336	-26.1594	0	0.00976923	0.980206	-0.255558
280	18.6	220511Well 6	control	ARM112	wt	6	126.496	115.94	-10.5559	0	0.00976923	1.13264	-0.103123
281	18.6667	220511Well 6	control	ARM112	wt	6	126.496	106.498	-19.9972	0	0.00976923	1.04041	-0.195358
282	18.7333	220511Well 6	control	ARM112	wt	6	126.496	96.9448	-29.5508	0	0.00976923	0.947076	-0.288688
283	18.8	220511Well 6	control	ARM112	wt	7	126.496	91.1677	-35.3278	0	0.00976923	0.890638	-0.345126
284	18.8667	220511Well 6	control	ARM112	wt	6	126.496	99.7959	-26.6996	0	0.00976923	0.974929	-0.260835
285	18.9333	220511Well 6	control	ARM112	wt	6	126.496	101.042	-25.4531	0	0.00976923	0.987107	-0.248657
286	19	220511Well 6	control	ARM112	wt	6	126.496	104.451	-22.0447	0	0.00976923	1.0204	-0.215359
287	19.0667	220511Well 6	control	ARM112	wt	6	126.496	100.383	-26.1125	0	0.00976923	0.980665	-0.255099
288	19.1333	220511Well 6	control	ARM112	wt	6	126.496	102.365	-24.1307	0	0.00976923	1.00003	-0.235738
289	19.2	220511Well 6	control	ARM112	wt	7	126.496	121.673	-4.82205	0	0.00976923	1.18866	-0.0471077
290	19.2667	220511Well 6	control	ARM112	wt	8	126.496	104.84	-21.6551	0	0.00976923	1.02421	-0.211554
291	19.3333	220511Well 6	control	ARM112	wt	5	126.496	101.884	-24.6116	0	0.00976923	0.995327	-0.240437
292	19.4	220511Well 6	control	ARM112	wt	7	126.496	101.76	-24.7355	0	0.00976923	0.994118	-0.241647
293	19.4667	220511Well 6	control	ARM112	wt	6	126.496	96.6124	-29.8831	0	0.00976923	0.943829	-0.291935
294	19.5333	220511Well 6	control	ARM112	wt	6	126.496	88.5043	-37.9912	0	0.00976923	0.864619	-0.371145
295	19.6	220511Well 6	control	ARM112	wt	6	126.496	87.3363	-39.1593	0	0.00976923	0.853208	-0.382556
296	19.6667	220511Well 6	control	ARM112	wt	5	126.496	79.1269	-47.3686	0	0.00976923	0.773009	-0.462755
297	19.7333	220511Well 6	control	ARM112	wt	6	126.496	80.0191	-46.4764	0	0.00976923	0.781725	-0.454039
298	19.8	220511Well 6	control	ARM112	wt	6	126.496	74.2426	-52.2529	0	0.00976923	0.725293	-0.510471
299	19.8667	220511Well 6	control	ARM112	wt	6	126.496	67.3645	-59.131	0	0.00976923	0.658099	-0.577665
300	19.9333	220511Well 6	control	ARM112	wt	6	126.496	66.0877	-60.4078	0	0.00976923	0.645626	-0.590138
301	20	220511Well 6	control	ARM112	wt	6	126.496	82.8605	-43.6351	0	0.00976923	0.809483	-0.426281
1	0	220511Well 7	predator	IV983	cat2	4	114.044	110.233	-3.81187	0	0.00976923	1.07689	-0.0372391
2	0.0666667	220511Well 7	predator	IV983	cat2	3	114.044	103.484	-10.5609	0	0.00976923	1.01096	-0.103172
3	0.133333	220511Well 7	predator	IV983	cat2	3	114.044	99.9976	-14.0469	0	0.00976923	0.976899	-0.137228
4	0.2	220511Well 7	predator	IV983	cat2	3	114.044	101.605	-12.4394	0	0.00976923	0.992603	-0.121524
5	0.266667	220511Well 7	predator	IV983	cat2	3	114.044	107.077	-6.96778	0	0.00976923	1.04606	-0.0680699
6	0.333333	220511Well 7	predator	IV983	cat2	3	114.044	104.973	-9.07133	0	0.00976923	1.02551	-0.0886199
7	0.4	220511Well 7	predator	IV983	cat2	2	114.044	117.87	3.82545	1	0.00976923	1.1515	0.0373717
8	0.466667	220511Well 7	predator	IV983	cat2	3	114.044	112.042	-2.00245	0	0.00976923	1.09456	-0.0195624
9	0.533333	220511Well 7	predator	IV983	cat2	3	114.044	104.66	-9.38436	0	0.00976923	1.02245	-0.091678
10	0.6	220511Well 7	predator	IV983	cat2	3	114.044	119.239	5.19415	1	0.00976923	1.16487	0.0507428
11	0.666667	220511Well 7	predator	IV983	cat2	3	114.044	107.64	-6.40458	0	0.00976923	1.05156	-0.0625678
12	0.733333	220511Well 7	predator	IV983	cat2	3	114.044	103.889	-10.1551	0	0.00976923	1.01492	-0.0992071
13	0.8	220511Well 7	predator	IV983	cat2	3	114.044	131.179	17.1342	1	0.00976923	1.28151	0.167388
14	0.866667	220511Well 7	predator	IV983	cat2	3	114.044	96.5298	-17.5147	0	0.00976923	0.943022	-0.171105
15	0.933333	220511Well 7	predator	IV983	cat2	3	114.044	104.617	-9.42796	0	0.00976923	1.02202	-0.0921039
16	1	220511Well 7	predator	IV983	cat2	3	114.044	119.071	5.02697	1	0.00976923	1.16324	0.0491096
17	1.06667	220511Well 7	predator	IV983	cat2	3	114.044	125.42	11.3757	1	0.00976923	1.22526	0.111132
18	1.13333	220511Well 7	predator	IV983	cat2	3	114.044	129.957	15.9125	1	0.00976923	1.26958	0.155453
19	1.2	220511Well 7	predator	IV983	cat2	3	114.044	151.407	37.3623	1	0.00976923	1.47913	0.365001
20	1.26667	220511Well 7	predator	IV983	cat2	3	114.044	156.272	42.2275	1	0.00976923	1.52666	0.41253
21	1.33333	220511Well 7	predator	IV983	cat2	3	114.044	112.161	-1.88364	0	0.00976923	1.09573	-0.0184017
22	1.4	220511Well 7	predator	IV983	cat2	3	114.044	113.004	-1.04055	0	0.00976923	1.10396	-0.0101654
23	1.46667	220511Well 7	predator	IV983	cat2	3	114.044	110.078	-3.9661	0	0.00976923	1.07538	-0.0387457
24	1.53333	220511Well 7	predator	IV983	cat2	3	114.044	108.975	-5.06973	0	0.00976923	1.0646	-0.0495274
25	1.6	220511Well 7	predator	IV983	cat2	3	114.044	108.649	-5.3952	0	0.00976923	1.06142	-0.0527069
26	1.66667	220511Well 7	predator	IV983	cat2	3	114.044	111.198	-2.84629	0	0.00976923	1.08632	-0.027806
27	1.73333	220511Well 7	predator	IV983	cat2	3	114.044	98.0175	-16.027	0	0.00976923	0.957555	-0.156572
28	1.8	220511Well 7	predator	IV983	cat2	3	114.044	91.4302	-22.6143	0	0.00976923	0.893202	-0.220925
29	1.86667	220511Well 7	predator	IV983	cat2	3	114.044	88.2476	-25.7968	0	0.00976923	0.862112	-0.252015
30	1.93333	220511Well 7	predator	IV983	cat2	3	114.044	103.746	-10.2989	0	0.00976923	1.01351	-0.100612
31	2	220511Well 7	predator	IV983	cat2	3	114.044	64.2487	-49.7958	0	0.00976923	0.62766	-0.486466
32	2.06667	220511Well 7	predator	IV983	cat2	3	114.044	80.5485	-33.4959	0	0.00976923	0.786897	-0.327229
33	2.13333	220511Well 7	predator	IV983	cat2	3	114.044	85.3327	-28.7118	0	0.00976923	0.833634	-0.280492
34	2.2	220511Well 7	predator	IV983	cat2	3	114.044	91.8364	-22.2081	0	0.00976923	0.897171	-0.216956
35	2.26667	220511Well 7	predator	IV983	cat2	3	114.044	90.3043	-23.7402	0	0.00976923	0.882203	-0.231923
36	2.33333	220511Well 7	predator	IV983	cat2	3	114.044	88.674	-25.3705	0	0.00976923	0.866277	-0.24785
37	2.4	220511Well 7	predator	IV983	cat2	3	114.044	87.221	-26.8235	0	0.00976923	0.852082	-0.262045
38	2.46667	220511Well 7	predator	IV983	cat2	3	114.044	93.7434	-20.3011	0	0.00976923	0.915801	-0.198326
39	2.53333	220511Well 7	predator	IV983	cat2	3	114.044	101.627	-12.4172	0	0.00976923	0.99282	-0.121307
40	2.6	220511Well 7	predator	IV983	cat2	3	114.044	85.469	-28.5755	0	0.00976923	0.834967	-0.27916
41	2.66667	220511Well 7	predator	IV983	cat2	3	114.044	91.7203	-22.3242	0	0.00976923	0.896037	-0.21809
42	2.73333	220511Well 7	predator	IV983	cat2	3	114.044	94.6324	-19.412	0	0.00976923	0.924486	-0.189641
43	2.8	220511Well 7	predator	IV983	cat2	3	114.044	93.415	-20.6294	0	0.00976923	0.912593	-0.201534
44	2.86667	220511Well 7	predator	IV983	cat2	3	114.044	96.8447	-17.1997	0	0.00976923	0.946099	-0.168028
45	2.93333	220511Well 7	predator	IV983	cat2	3	114.044	99.7745	-14.2699	0	0.00976923	0.974721	-0.139406
46	3	220511Well 7	predator	IV983	cat2	3	114.044	94.6524	-19.3921	0	0.00976923	0.924681	-0.189446
47	3.06667	220511Well 7	predator	IV983	cat2	3	114.044	98.9569	-15.0875	0	0.00976923	0.966733	-0.147394
48	3.13333	220511Well 7	predator	IV983	cat2	3	114.044	106.505	-7.53954	0	0.00976923	1.04047	-0.0736555
49	3.2	220511Well 7	predator	IV983	cat2	3	114.044	114.039	-0.00573815	0	0.00976923	1.11407	-5.61e-05
50	3.26667	220511Well 7	predator	IV983	cat2	3	114.044	123.1	9.05585	1	0.00976923	1.2026	0.0884687
51	3.33333	220511Well 7	predator	IV983	cat2	3	114.044	111.294	-2.7502	0	0.00976923	1.08726	-0.0268673
52	3.4	220511Well 7	predator	IV983	cat2	3	114.044	87.3125	-26.7319	0	0.00976923	0.852976	-0.26115
53	3.46667	220511Well 7	predator	IV983	cat2	3	114.044	96.39	-17.6544	0	0.00976923	0.941657	-0.17247
54	3.53333	220511Well 7	predator	IV983	cat2	3	114.044	102.745	-11.2998	0	0.00976923	1.00374	-0.110391
55	3.6	220511Well 7	predator	IV983	cat2	3	114.044	111.657	-2.38715	0	0.00976923	1.09081	-0.0233206
56	3.66667	220511Well 7	predator	IV983	cat2	3	114.044	115.312	1.26725	1	0.00976923	1.12651	0.0123801
57	3.73333	220511Well 7	predator	IV983	cat2	3	114.044	113.232	-0.812105	0	0.00976923	1.10619	-0.00793364
58	3.8	220511Well 7	predator	IV983	cat2	3	114.044	120.391	6.34694	1	0.00976923	1.17613	0.0620047
59	3.86667	220511Well 7	predator	IV983	cat2	3	114.044	118.977	4.9325	1	0.00976923	1.16231	0.0481867
60	3.93333	220511Well 7	predator	IV983	cat2	3	114.044	124.378	10.3334	1	0.00976923	1.21508	0.10095
61	4	220511Well 7	predator	IV983	cat2	3	114.044	115.82	1.77581	1	0.00976923	1.13148	0.0173483
62	4.06667	220511Well 7	predator	IV983	cat2	3	114.044	122.888	8.84358	1	0.00976923	1.20052	0.086395
63	4.13333	220511Well 7	predator	IV983	cat2	3	114.044	122.656	8.61116	1	0.00976923	1.19825	0.0841244
64	4.2	220511Well 7	predator	IV983	cat2	3	114.044	136.396	22.3516	1	0.00976923	1.33248	0.218358
65	4.26667	220511Well 7	predator	IV983	cat2	3	114.044	131.649	17.6045	1	0.00976923	1.28611	0.171982
66	4.33333	220511Well 7	predator	IV983	cat2	3	114.044	132.065	18.0201	1	0.00976923	1.29017	0.176042
67	4.4	220511Well 7	predator	IV983	cat2	3	114.044	133.689	19.6445	1	0.00976923	1.30604	0.191912
68	4.46667	220511Well 7	predator	IV983	cat2	3	114.044	114.13	0.0855836	1	0.00976923	1.11496	0.000836086
69	4.53333	220511Well 7	predator	IV983	cat2	3	114.044	127.886	13.8413	1	0.00976923	1.24935	0.135218
70	4.6	220511Well 7	predator	IV983	cat2	3	114.044	153.24	39.196	1	0.00976923	1.49704	0.382914
71	4.66667	220511Well 7	predator	IV983	cat2	3	114.044	148.621	34.5769	1	0.00976923	1.45192	0.33779
72	4.73333	220511Well 7	predator	IV983	cat2	3	114.044	154.913	40.8683	1	0.00976923	1.51338	0.399252
73	4.8	220511Well 7	predator	IV983	cat2	3	114.044	160.568	46.5235	1	0.00976923	1.56863	0.454499
74	4.86667	220511Well 7	predator	IV983	cat2	3	114.044	162.925	48.8803	1	0.00976923	1.59165	0.477522
75	4.93333	220511Well 7	predator	IV983	cat2	3	114.044	154.284	40.24	1	0.00976923	1.50724	0.393114
76	5	220511Well 7	predator	IV983	cat2	3	114.044	152.647	38.6024	1	0.00976923	1.49124	0.377116
77	5.06667	220511Well 7	predator	IV983	cat2	3	114.044	146.406	32.3611	1	0.00976923	1.43027	0.316143
78	5.13333	220511Well 7	predator	IV983	cat2	3	114.044	137.805	23.76	1	0.00976923	1.34624	0.232117
79	5.2	220511Well 7	predator	IV983	cat2	3	114.044	132.873	18.8283	1	0.00976923	1.29806	0.183938
80	5.26667	220511Well 7	predator	IV983	cat2	3	114.044	155.318	41.2731	1	0.00976923	1.51733	0.403206
81	5.33333	220511Well 7	predator	IV983	cat2	3	114.044	167.258	53.2131	1	0.00976923	1.63398	0.519851
82	5.4	220511Well 7	predator	IV983	cat2	3	114.044	123.685	9.64102	1	0.00976923	1.20831	0.0941854
83	5.46667	220511Well 7	predator	IV983	cat2	3	114.044	130.719	16.6742	1	0.00976923	1.27702	0.162894
84	5.53333	220511Well 7	predator	IV983	cat2	3	114.044	137.49	23.4454	1	0.00976923	1.34317	0.229044
85	5.6	220511Well 7	predator	IV983	cat2	3	114.044	142.999	28.9545	1	0.00976923	1.39699	0.282863
86	5.66667	220511Well 7	predator	IV983	cat2	3	114.044	151.232	37.1877	1	0.00976923	1.47742	0.363295
87	5.73333	220511Well 7	predator	IV983	cat2	3	114.044	141.553	27.5084	1	0.00976923	1.38286	0.268736
88	5.8	220511Well 7	predator	IV983	cat2	3	114.044	150.202	36.1573	1	0.00976923	1.46736	0.353229
89	5.86667	220511Well 7	predator	IV983	cat2	3	114.044	132.779	18.734	1	0.00976923	1.29714	0.183017
90	5.93333	220511Well 7	predator	IV983	cat2	3	114.044	125.766	11.7211	1	0.00976923	1.22863	0.114506
91	6	220511Well 7	predator	IV983	cat2	3	114.044	126.376	12.3311	1	0.00976923	1.23459	0.120466
92	6.06667	220511Well 7	predator	IV983	cat2	3	114.044	128.044	13.9992	1	0.00976923	1.25089	0.136761
93	6.13333	220511Well 7	predator	IV983	cat2	3	114.044	144.24	30.1952	1	0.00976923	1.40911	0.294984
94	6.2	220511Well 7	predator	IV983	cat2	3	114.044	130.561	16.5164	1	0.00976923	1.27548	0.161352
95	6.26667	220511Well 7	predator	IV983	cat2	3	114.044	142.131	28.0862	1	0.00976923	1.38851	0.27438
96	6.33333	220511Well 7	predator	IV983	cat2	3	114.044	132.783	18.739	1	0.00976923	1.29719	0.183066
97	6.4	220511Well 7	predator	IV983	cat2	3	114.044	139.347	25.3029	1	0.00976923	1.36132	0.24719
98	6.46667	220511Well 7	predator	IV983	cat2	3	114.044	147.133	33.0882	1	0.00976923	1.43737	0.323246
99	6.53333	220511Well 7	predator	IV983	cat2	3	114.044	200.623	86.5783	1	0.00976923	1.95993	0.845804
100	6.6	220511Well 7	predator	IV983	cat2	3	114.044	167.984	53.9398	1	0.00976923	1.64108	0.52695
101	6.66667	220511Well 7	predator	IV983	cat2	3	114.044	195.585	81.5407	1	0.00976923	1.91072	0.79659
102	6.73333	220511Well 7	predator	IV983	cat2	3	114.044	212.829	98.7847	1	0.00976923	2.07918	0.96505
103	6.8	220511Well 7	predator	IV983	cat2	3	114.044	168.738	54.6932	1	0.00976923	1.64844	0.53431
104	6.86667	220511Well 7	predator	IV983	cat2	7	114.044	130.268	16.2237	1	0.00976923	1.27262	0.158493
105	6.93333	220511Well 7	predator	IV983	cat2	3	114.044	178.523	64.4786	1	0.00976923	1.74403	0.629906
106	7	220511Well 7	predator	IV983	cat2	3	114.044	202.6	88.5559	1	0.00976923	1.97925	0.865123
107	7.06667	220511Well 7	predator	IV983	cat2	3	114.044	147.937	33.8929	1	0.00976923	1.44523	0.331107
108	7.13333	220511Well 7	predator	IV983	cat2	3	114.044	177.717	63.6727	1	0.00976923	1.73616	0.622033
109	7.2	220511Well 7	predator	IV983	cat2	3	114.044	143.788	29.7437	1	0.00976923	1.4047	0.290573
110	7.26667	220511Well 7	predator	IV983	cat2	4	114.044	146.637	32.5926	1	0.00976923	1.43253	0.318405
111	7.33333	220511Well 7	predator	IV983	cat2	3	114.044	130.333	16.2884	1	0.00976923	1.27325	0.159125
112	7.4	220511Well 7	predator	IV983	cat2	3	114.044	158.084	44.04	1	0.00976923	1.54436	0.430237
113	7.46667	220511Well 7	predator	IV983	cat2	3	114.044	174.836	60.7914	1	0.00976923	1.70801	0.593886
114	7.53333	220511Well 7	predator	IV983	cat2	2	114.044	164	49.9556	1	0.00976923	1.60215	0.488028
115	7.6	220511Well 7	predator	IV983	cat2	3	114.044	149.769	35.725	1	0.00976923	1.46313	0.349006
116	7.66667	220511Well 7	predator	IV983	cat2	3	114.044	166.395	52.3503	1	0.00976923	1.62555	0.511422
117	7.73333	220511Well 7	predator	IV983	cat2	3	114.044	158.209	44.1641	1	0.00976923	1.54558	0.431449
118	7.8	220511Well 7	predator	IV983	cat2	3	114.044	161.47	47.4258	1	0.00976923	1.57744	0.463313
119	7.86667	220511Well 7	predator	IV983	cat2	3	114.044	165.713	51.6682	1	0.00976923	1.61888	0.504758
120	7.93333	220511Well 7	predator	IV983	cat2	3	114.044	192.682	78.6376	1	0.00976923	1.88236	0.768229
121	8	220511Well 7	predator	IV983	cat2	3	114.044	209.777	95.7322	1	0.00976923	2.04936	0.93523
122	8.06667	220511Well 7	predator	IV983	cat2	3	114.044	196.137	82.0926	1	0.00976923	1.91611	0.801982
123	8.13333	220511Well 7	predator	IV983	cat2	3	114.044	213.248	99.2036	1	0.00976923	2.08327	0.969143
124	8.2	220511Well 7	predator	IV983	cat2	3	114.044	127.426	13.3818	1	0.00976923	1.24486	0.13073
125	8.26667	220511Well 7	predator	IV983	cat2	3	114.044	119.197	5.15225	1	0.00976923	1.16446	0.0503335
126	8.33333	220511Well 7	predator	IV983	cat2	3	114.044	125.806	11.7613	1	0.00976923	1.22903	0.114899
127	8.4	220511Well 7	predator	IV983	cat2	3	114.044	122.789	8.74455	1	0.00976923	1.19955	0.0854275
128	8.46667	220511Well 7	predator	IV983	cat2	3	114.044	126.264	12.2192	1	0.00976923	1.2335	0.119372
129	8.53333	220511Well 7	predator	IV983	cat2	3	114.044	121.196	7.15106	1	0.00976923	1.18399	0.0698604
130	8.6	220511Well 7	predator	IV983	cat2	3	114.044	130.867	16.822	1	0.00976923	1.27847	0.164338
131	8.66667	220511Well 7	predator	IV983	cat2	3	114.044	206.431	92.3865	1	0.00976923	2.01667	0.902545
132	8.73333	220511Well 7	predator	IV983	cat2	3	114.044	184.745	70.7007	1	0.00976923	1.80482	0.690692
133	8.8	220511Well 7	predator	IV983	cat2	3	114.044	182.114	68.0695	1	0.00976923	1.77911	0.664987
134	8.86667	220511Well 7	predator	IV983	cat2	3	114.044	179.17	65.1254	1	0.00976923	1.75035	0.636225
135	8.93333	220511Well 7	predator	IV983	cat2	3	114.044	137.737	23.6929	1	0.00976923	1.34559	0.231462
136	9	220511Well 7	predator	IV983	cat2	3	114.044	211.553	97.5087	1	0.00976923	2.06671	0.952585
137	9.06667	220511Well 7	predator	IV983	cat2	3	114.044	212.143	98.0986	1	0.00976923	2.07248	0.958348
138	9.13333	220511Well 7	predator	IV983	cat2	3	114.044	189.931	75.8864	1	0.00976923	1.85548	0.741352
139	9.2	220511Well 7	predator	IV983	cat2	3	114.044	134.909	20.8645	1	0.00976923	1.31796	0.20383
140	9.26667	220511Well 7	predator	IV983	cat2	4	114.044	132.317	18.2726	1	0.00976923	1.29264	0.178509
141	9.33333	220511Well 7	predator	IV983	cat2	5	114.044	128.596	14.5515	1	0.00976923	1.25628	0.142157
142	9.4	220511Well 7	predator	IV983	cat2	3	114.044	129.644	15.5996	1	0.00976923	1.26652	0.152397
143	9.46667	220511Well 7	predator	IV983	cat2	3	114.044	114.595	0.550554	1	0.00976923	1.11951	0.00537849
144	9.53333	220511Well 7	predator	IV983	cat2	3	114.044	123.035	8.99022	1	0.00976923	1.20195	0.0878275
145	9.6	220511Well 7	predator	IV983	cat2	3	114.044	151.864	37.8191	1	0.00976923	1.48359	0.369464
146	9.66667	220511Well 7	predator	IV983	cat2	3	114.044	148.811	34.7663	1	0.00976923	1.45377	0.33964
147	9.73333	220511Well 7	predator	IV983	cat2	3	114.044	159.437	45.3921	1	0.00976923	1.55757	0.443446
148	9.8	220511Well 7	predator	IV983	cat2	3	114.044	145.32	31.2754	1	0.00976923	1.41966	0.305537
149	9.86667	220511Well 7	predator	IV983	cat2	3	114.044	167.29	53.2454	1	0.00976923	1.63429	0.520167
150	9.93333	220511Well 7	predator	IV983	cat2	3	114.044	180.804	66.76	1	0.00976923	1.76632	0.652193
151	10	220511Well 7	predator	IV983	cat2	3	114.044	142.545	28.5008	1	0.00976923	1.39256	0.278431
152	10.0667	220511Well 7	predator	IV983	cat2	3	114.044	162.193	48.1488	1	0.00976923	1.5845	0.470377
153	10.1333	220511Well 7	predator	IV983	cat2	3	114.044	127.402	13.3578	1	0.00976923	1.24462	0.130495
154	10.2	220511Well 7	predator	IV983	cat2	3	114.044	113.191	-0.853209	0	0.00976923	1.10579	-0.00833519
155	10.2667	220511Well 7	predator	IV983	cat2	3	114.044	118.07	4.02593	1	0.00976923	1.15346	0.0393303
156	10.3333	220511Well 7	predator	IV983	cat2	3	114.044	126.217	12.1726	1	0.00976923	1.23304	0.118917
157	10.4	220511Well 7	predator	IV983	cat2	3	114.044	128.918	14.874	1	0.00976923	1.25943	0.145307
158	10.4667	220511Well 7	predator	IV983	cat2	3	114.044	111.182	-2.86207	0	0.00976923	1.08617	-0.0279602
159	10.5333	220511Well 7	predator	IV983	cat2	3	114.044	168.258	54.214	1	0.00976923	1.64376	0.529629
160	10.6	220511Well 7	predator	IV983	cat2	3	114.044	142.442	28.3977	1	0.00976923	1.39155	0.277423
161	10.6667	220511Well 7	predator	IV983	cat2	3	114.044	145.629	31.5841	1	0.00976923	1.42268	0.308552
162	10.7333	220511Well 7	predator	IV983	cat2	3	114.044	161.427	47.383	1	0.00976923	1.57702	0.462896
163	10.8	220511Well 7	predator	IV983	cat2	3	114.044	141.757	27.7124	1	0.00976923	1.38486	0.270729
164	10.8667	220511Well 7	predator	IV983	cat2	3	114.044	163.519	49.4742	1	0.00976923	1.59745	0.483325
165	10.9333	220511Well 7	predator	IV983	cat2	3	114.044	149.025	34.9808	1	0.00976923	1.45586	0.341735
166	11	220511Well 7	predator	IV983	cat2	3	114.044	211.646	97.6016	1	0.00976923	2.06762	0.953493
167	11.0667	220511Well 7	predator	IV983	cat2	3	114.044	215.649	101.604	1	0.00976923	2.10672	0.992598
168	11.1333	220511Well 7	predator	IV983	cat2	3	114.044	179.858	65.814	1	0.00976923	1.75708	0.642952
169	11.2	220511Well 7	predator	IV983	cat2	3	114.044	166.444	52.3995	1	0.00976923	1.62603	0.511903
170	11.2667	220511Well 7	predator	IV983	cat2	3	114.044	203.412	89.3677	1	0.00976923	1.98718	0.873053
171	11.3333	220511Well 7	predator	IV983	cat2	3	114.044	214.392	100.348	1	0.00976923	2.09445	0.98032
172	11.4	220511Well 7	predator	IV983	cat2	3	114.044	185.955	71.9103	1	0.00976923	1.81664	0.702509
173	11.4667	220511Well 7	predator	IV983	cat2	3	114.044	180.184	66.1399	1	0.00976923	1.76026	0.646136
174	11.5333	220511Well 7	predator	IV983	cat2	3	114.044	170.434	56.3891	1	0.00976923	1.665	0.550878
175	11.6	220511Well 7	predator	IV983	cat2	3	114.044	206.093	92.0482	1	0.00976923	2.01337	0.89924
176	11.6667	220511Well 7	predator	IV983	cat2	3	114.044	134.199	20.1549	1	0.00976923	1.31103	0.196898
177	11.7333	220511Well 7	predator	IV983	cat2	3	114.044	142.224	28.1794	1	0.00976923	1.38942	0.275291
178	11.8	220511Well 7	predator	IV983	cat2	3	114.044	136.988	22.9434	1	0.00976923	1.33827	0.22414
179	11.8667	220511Well 7	predator	IV983	cat2	3	114.044	130.118	16.0732	1	0.00976923	1.27115	0.157023
180	11.9333	220511Well 7	predator	IV983	cat2	3	114.044	128.6	14.5553	1	0.00976923	1.25632	0.142194
181	12	220511Well 7	predator	IV983	cat2	3	114.044	210.273	96.2286	1	0.00976923	2.05421	0.94008
182	12.0667	220511Well 7	predator	IV983	cat2	3	114.044	222.806	108.761	1	0.00976923	2.17664	1.06251
183	12.1333	220511Well 7	predator	IV983	cat2	3	114.044	194.293	80.2489	1	0.00976923	1.8981	0.78397
184	12.2	220511Well 7	predator	IV983	cat2	3	114.044	178.349	64.3045	1	0.00976923	1.74233	0.628205
185	12.2667	220511Well 7	predator	IV983	cat2	3	114.044	191.695	77.6509	1	0.00976923	1.87272	0.75859
186	12.3333	220511Well 7	predator	IV983	cat2	3	114.044	241.015	126.97	1	0.00976923	2.35453	1.2404
187	12.4	220511Well 7	predator	IV983	cat2	3	114.044	167.263	53.2182	1	0.00976923	1.63403	0.519901
188	12.4667	220511Well 7	predator	IV983	cat2	3	114.044	151.672	37.6271	1	0.00976923	1.48171	0.367588
189	12.5333	220511Well 7	predator	IV983	cat2	3	114.044	217.243	103.198	1	0.00976923	2.12229	1.00817
190	12.6	220511Well 7	predator	IV983	cat2	3	114.044	163.761	49.7164	1	0.00976923	1.59982	0.485691
191	12.6667	220511Well 7	predator	IV983	cat2	3	114.044	147.173	33.1285	1	0.00976923	1.43777	0.32364
192	12.7333	220511Well 7	predator	IV983	cat2	3	114.044	176.801	62.7566	1	0.00976923	1.72721	0.613084
193	12.8	220511Well 7	predator	IV983	cat2	3	114.044	162.57	48.5258	1	0.00976923	1.58819	0.474059
[truncated: 7,945 more rows]
