# Supplementary material for: Dopamine signaling regulates predator-driven changes in Caenorhabditis elegans’ egg laying behavior
Source: eLife. 2023 Jul 11;12:e83957. doi: 10.7554/eLife.83957 (PMC10335835; doi:10.7554/eLife.83957)
Supplement: Figure 6—figure supplement 1—source data 2. — For each test arena, 20 hr (15 frames/hr, tresolution = 4 min) of tracking data are tabulated, showing frame number, time (in hr), arena, condition, genotype, number of worms tracked per time point, lawn radius (in pixels), distance of body midpoint to center of arena (in pixels), distance of body midpoint to edge of lawn (in pixels), position as 1 (off) or 0 (on) lawn, the conversion factor for pixel data in mm-per-pixel, the calculated distance from center in mm, the calculated distance from the lawn edge in mm. [file elife-83957-fig6-figsupp1-data2.xlsx]

## Sheet: Figure6-S3D-F
Frame	t	PlateID	Condition	Strain	Genotype	N_worms	Lawn_Radius	DistCenterPx	DistEdgePx	off	PxScale	DistCenterMm	DistEdgeMm
1	0	220526Well 1	control	IV988	dat1	7	122.983	95.9186	-27.0644	0	0.00976923	0.937051	-0.264399
2	0.0666667	220526Well 1	control	IV988	dat1	6	122.983	94.5801	-28.4029	0	0.00976923	0.923975	-0.277474
3	0.133333	220526Well 1	control	IV988	dat1	4	122.983	96.815	-26.168	0	0.00976923	0.945808	-0.255641
4	0.2	220526Well 1	control	IV988	dat1	5	122.983	96.184	-26.799	0	0.00976923	0.939643	-0.261806
5	0.266667	220526Well 1	control	IV988	dat1	5	122.983	97.832	-25.1509	0	0.00976923	0.955744	-0.245705
6	0.333333	220526Well 1	control	IV988	dat1	4	122.983	142.774	19.7908	1	0.00976923	1.39479	0.19334
7	0.4	220526Well 1	control	IV988	dat1	5	122.983	135.828	12.8446	1	0.00976923	1.32693	0.125482
8	0.466667	220526Well 1	control	IV988	dat1	6	122.983	85.9811	-37.0019	0	0.00976923	0.839969	-0.36148
9	0.533333	220526Well 1	control	IV988	dat1	7	122.983	118.848	-4.13516	0	0.00976923	1.16105	-0.0403974
10	0.6	220526Well 1	control	IV988	dat1	6	122.983	88.9645	-34.0185	0	0.00976923	0.869115	-0.332334
11	0.666667	220526Well 1	control	IV988	dat1	6	122.983	88.9645	-34.0185	0	0.00976923	0.869115	-0.332334
12	0.733333	220526Well 1	control	IV988	dat1	6	122.983	102.696	-20.2865	0	0.00976923	1.00327	-0.198184
13	0.8	220526Well 1	control	IV988	dat1	6	122.983	97.9278	-25.0552	0	0.00976923	0.956679	-0.24477
14	0.866667	220526Well 1	control	IV988	dat1	5	122.983	99.8409	-23.1421	0	0.00976923	0.975369	-0.22608
15	0.933333	220526Well 1	control	IV988	dat1	5	122.983	99.9332	-23.0498	0	0.00976923	0.976271	-0.225179
16	1	220526Well 1	control	IV988	dat1	4	122.983	99.5471	-23.4359	0	0.00976923	0.972498	-0.228951
17	1.06667	220526Well 1	control	IV988	dat1	5	122.983	101.517	-21.4657	0	0.00976923	0.991746	-0.209703
18	1.13333	220526Well 1	control	IV988	dat1	5	122.983	99.1649	-23.818	0	0.00976923	0.968765	-0.232684
19	1.2	220526Well 1	control	IV988	dat1	6	122.983	99.7225	-23.2604	0	0.00976923	0.974212	-0.227237
20	1.26667	220526Well 1	control	IV988	dat1	5	122.983	98.1565	-24.8265	0	0.00976923	0.958913	-0.242536
21	1.33333	220526Well 1	control	IV988	dat1	5	122.983	95.7799	-27.203	0	0.00976923	0.935696	-0.265753
22	1.4	220526Well 1	control	IV988	dat1	5	122.983	103.277	-19.706	0	0.00976923	1.00894	-0.192512
23	1.46667	220526Well 1	control	IV988	dat1	7	122.983	99.3712	-23.6118	0	0.00976923	0.97078	-0.230669
24	1.53333	220526Well 1	control	IV988	dat1	4	122.983	106.505	-16.4784	0	0.00976923	1.04047	-0.160981
25	1.6	220526Well 1	control	IV988	dat1	4	122.983	101.566	-21.4172	0	0.00976923	0.992219	-0.20923
26	1.66667	220526Well 1	control	IV988	dat1	5	122.983	107.813	-15.1696	0	0.00976923	1.05325	-0.148195
27	1.73333	220526Well 1	control	IV988	dat1	6	122.983	138.123	15.1396	1	0.00976923	1.34935	0.147903
28	1.8	220526Well 1	control	IV988	dat1	7	122.983	107.361	-15.6221	0	0.00976923	1.04883	-0.152616
29	1.86667	220526Well 1	control	IV988	dat1	5	122.983	105.914	-17.0694	0	0.00976923	1.03469	-0.166755
30	1.93333	220526Well 1	control	IV988	dat1	4	122.983	105.394	-17.5889	0	0.00976923	1.02962	-0.17183
31	2	220526Well 1	control	IV988	dat1	8	122.983	124.325	1.34183	1	0.00976923	1.21456	0.0131086
32	2.06667	220526Well 1	control	IV988	dat1	4	122.983	153.059	30.0763	1	0.00976923	1.49527	0.293822
33	2.13333	220526Well 1	control	IV988	dat1	3	122.983	108.432	-14.551	0	0.00976923	1.0593	-0.142152
34	2.2	220526Well 1	control	IV988	dat1	3	122.983	108.21	-14.773	0	0.00976923	1.05713	-0.144321
35	2.26667	220526Well 1	control	IV988	dat1	4	122.983	111.24	-11.7431	0	0.00976923	1.08673	-0.114721
36	2.33333	220526Well 1	control	IV988	dat1	7	122.983	107.869	-15.1143	0	0.00976923	1.05379	-0.147655
37	2.4	220526Well 1	control	IV988	dat1	5	122.983	103.672	-19.3109	0	0.00976923	1.0128	-0.188653
38	2.46667	220526Well 1	control	IV988	dat1	6	122.983	110.49	-12.4928	0	0.00976923	1.0794	-0.122045
39	2.53333	220526Well 1	control	IV988	dat1	7	122.983	110.146	-12.8368	0	0.00976923	1.07604	-0.125406
40	2.6	220526Well 1	control	IV988	dat1	5	122.983	117.975	-5.00805	0	0.00976923	1.15252	-0.0489248
41	2.66667	220526Well 1	control	IV988	dat1	6	122.983	116.444	-6.53878	0	0.00976923	1.13757	-0.0638788
42	2.73333	220526Well 1	control	IV988	dat1	6	122.983	109.569	-13.4139	0	0.00976923	1.07041	-0.131044
43	2.8	220526Well 1	control	IV988	dat1	6	122.983	106.74	-16.2433	0	0.00976923	1.04276	-0.158685
44	2.86667	220526Well 1	control	IV988	dat1	6	122.983	102.999	-19.9836	0	0.00976923	1.00622	-0.195224
45	2.93333	220526Well 1	control	IV988	dat1	6	122.983	95.6151	-27.3678	0	0.00976923	0.934086	-0.267363
46	3	220526Well 1	control	IV988	dat1	6	122.983	96.2093	-26.7737	0	0.00976923	0.939891	-0.261558
47	3.06667	220526Well 1	control	IV988	dat1	6	122.983	94.5347	-28.4483	0	0.00976923	0.923532	-0.277918
48	3.13333	220526Well 1	control	IV988	dat1	6	122.983	119.927	-3.05641	0	0.00976923	1.17159	-0.0298588
49	3.2	220526Well 1	control	IV988	dat1	7	122.983	123.148	0.164725	1	0.00976923	1.20306	0.00160924
50	3.26667	220526Well 1	control	IV988	dat1	6	122.983	95.8828	-27.1002	0	0.00976923	0.936701	-0.264748
51	3.33333	220526Well 1	control	IV988	dat1	6	122.983	98.2328	-24.7501	0	0.00976923	0.959659	-0.24179
52	3.4	220526Well 1	control	IV988	dat1	5	122.983	88.6362	-34.3467	0	0.00976923	0.865908	-0.335541
53	3.46667	220526Well 1	control	IV988	dat1	5	122.983	81.166	-41.8169	0	0.00976923	0.79293	-0.408519
54	3.53333	220526Well 1	control	IV988	dat1	5	122.983	82.5089	-40.474	0	0.00976923	0.806049	-0.3954
55	3.6	220526Well 1	control	IV988	dat1	5	122.983	78.9663	-44.0166	0	0.00976923	0.77144	-0.430009
56	3.66667	220526Well 1	control	IV988	dat1	7	122.983	88.9395	-34.0435	0	0.00976923	0.86887	-0.332579
57	3.73333	220526Well 1	control	IV988	dat1	4	122.983	75.1498	-47.8331	0	0.00976923	0.734156	-0.467293
58	3.8	220526Well 1	control	IV988	dat1	7	122.983	78.9501	-44.0329	0	0.00976923	0.771282	-0.430168
59	3.86667	220526Well 1	control	IV988	dat1	9	122.983	100.911	-22.0721	0	0.00976923	0.985822	-0.215627
60	3.93333	220526Well 1	control	IV988	dat1	7	122.983	72.5379	-50.4451	0	0.00976923	0.708639	-0.49281
61	4	220526Well 1	control	IV988	dat1	6	122.983	76.8427	-46.1402	0	0.00976923	0.750695	-0.450755
62	4.06667	220526Well 1	control	IV988	dat1	7	122.983	72.1192	-50.8637	0	0.00976923	0.70455	-0.4969
63	4.13333	220526Well 1	control	IV988	dat1	7	122.983	76.5306	-46.4524	0	0.00976923	0.747645	-0.453804
64	4.2	220526Well 1	control	IV988	dat1	7	122.983	112.113	-10.8699	0	0.00976923	1.09526	-0.10619
65	4.26667	220526Well 1	control	IV988	dat1	6	122.983	85.7189	-37.2641	0	0.00976923	0.837408	-0.364041
66	4.33333	220526Well 1	control	IV988	dat1	6	122.983	90.2781	-32.7049	0	0.00976923	0.881948	-0.319501
67	4.4	220526Well 1	control	IV988	dat1	6	122.983	71.8761	-51.1069	0	0.00976923	0.702174	-0.499275
68	4.46667	220526Well 1	control	IV988	dat1	6	122.983	73.9199	-49.0631	0	0.00976923	0.72214	-0.479309
69	4.53333	220526Well 1	control	IV988	dat1	6	122.983	87.485	-35.498	0	0.00976923	0.854661	-0.346788
70	4.6	220526Well 1	control	IV988	dat1	6	122.983	97.4072	-25.5758	0	0.00976923	0.951593	-0.249856
71	4.66667	220526Well 1	control	IV988	dat1	7	122.983	65.4645	-57.5185	0	0.00976923	0.639537	-0.561912
72	4.73333	220526Well 1	control	IV988	dat1	6	122.983	75.2658	-47.7172	0	0.00976923	0.735289	-0.46616
73	4.8	220526Well 1	control	IV988	dat1	6	122.983	82.4695	-40.5134	0	0.00976923	0.805664	-0.395785
74	4.86667	220526Well 1	control	IV988	dat1	6	122.983	84.4258	-38.5571	0	0.00976923	0.824775	-0.376674
75	4.93333	220526Well 1	control	IV988	dat1	7	122.983	111.56	-11.4227	0	0.00976923	1.08986	-0.111591
76	5	220526Well 1	control	IV988	dat1	6	122.983	89.6351	-33.3479	0	0.00976923	0.875666	-0.325783
77	5.06667	220526Well 1	control	IV988	dat1	6	122.983	97.671	-25.312	0	0.00976923	0.954171	-0.247278
78	5.13333	220526Well 1	control	IV988	dat1	6	122.983	99.4864	-23.4966	0	0.00976923	0.971905	-0.229544
79	5.2	220526Well 1	control	IV988	dat1	6	122.983	122.214	-0.768948	0	0.00976923	1.19394	-0.00751203
80	5.26667	220526Well 1	control	IV988	dat1	7	122.983	133.56	10.5769	1	0.00976923	1.30478	0.103328
81	5.33333	220526Well 1	control	IV988	dat1	8	122.983	125.27	2.2872	1	0.00976923	1.22379	0.0223442
82	5.4	220526Well 1	control	IV988	dat1	7	122.983	128.885	5.90174	1	0.00976923	1.2591	0.0576555
83	5.46667	220526Well 1	control	IV988	dat1	6	122.983	107.708	-15.2746	0	0.00976923	1.05223	-0.149221
84	5.53333	220526Well 1	control	IV988	dat1	6	122.983	103.945	-19.0383	0	0.00976923	1.01546	-0.18599
85	5.6	220526Well 1	control	IV988	dat1	7	122.983	80.5491	-42.4339	0	0.00976923	0.786903	-0.414546
86	5.66667	220526Well 1	control	IV988	dat1	6	122.983	75.2757	-47.7073	0	0.00976923	0.735385	-0.466064
87	5.73333	220526Well 1	control	IV988	dat1	7	122.983	101.955	-21.028	0	0.00976923	0.996021	-0.205428
88	5.8	220526Well 1	control	IV988	dat1	6	122.983	64.8889	-58.094	0	0.00976923	0.633915	-0.567534
89	5.86667	220526Well 1	control	IV988	dat1	6	122.983	74.871	-48.1119	0	0.00976923	0.731432	-0.470017
90	5.93333	220526Well 1	control	IV988	dat1	7	122.983	75.2437	-47.7392	0	0.00976923	0.735073	-0.466376
91	6	220526Well 1	control	IV988	dat1	6	122.983	72.7396	-50.2433	0	0.00976923	0.71061	-0.490839
92	6.06667	220526Well 1	control	IV988	dat1	6	122.983	91.6907	-31.2922	0	0.00976923	0.895748	-0.305701
93	6.13333	220526Well 1	control	IV988	dat1	6	122.983	88.0878	-34.8951	0	0.00976923	0.86055	-0.340899
94	6.2	220526Well 1	control	IV988	dat1	7	122.983	83.6112	-39.3718	0	0.00976923	0.816817	-0.384632
95	6.26667	220526Well 1	control	IV988	dat1	6	122.983	67.7698	-55.2132	0	0.00976923	0.662058	-0.539391
96	6.33333	220526Well 1	control	IV988	dat1	6	122.983	51.4862	-71.4968	0	0.00976923	0.502981	-0.698468
97	6.4	220526Well 1	control	IV988	dat1	5	122.983	54.7415	-68.2415	0	0.00976923	0.534782	-0.666667
98	6.46667	220526Well 1	control	IV988	dat1	5	122.983	62.9597	-60.0232	0	0.00976923	0.615068	-0.586381
99	6.53333	220526Well 1	control	IV988	dat1	6	122.983	69.4027	-53.5802	0	0.00976923	0.678011	-0.523438
100	6.6	220526Well 1	control	IV988	dat1	7	122.983	117.416	-5.56716	0	0.00976923	1.14706	-0.0543869
101	6.66667	220526Well 1	control	IV988	dat1	6	122.983	106.448	-16.5345	0	0.00976923	1.03992	-0.16153
102	6.73333	220526Well 1	control	IV988	dat1	7	122.983	118.438	-4.54455	0	0.00976923	1.15705	-0.0443968
103	6.8	220526Well 1	control	IV988	dat1	8	122.983	102.821	-20.1625	0	0.00976923	1.00448	-0.196972
104	6.86667	220526Well 1	control	IV988	dat1	6	122.983	84.7843	-38.1986	0	0.00976923	0.828278	-0.373171
105	6.93333	220526Well 1	control	IV988	dat1	5	122.983	81.0274	-41.9556	0	0.00976923	0.791575	-0.409874
106	7	220526Well 1	control	IV988	dat1	6	122.983	75.4657	-47.5172	0	0.00976923	0.737242	-0.464207
107	7.06667	220526Well 1	control	IV988	dat1	6	122.983	89.2826	-33.7004	0	0.00976923	0.872222	-0.329227
108	7.13333	220526Well 1	control	IV988	dat1	7	122.983	84.1265	-38.8565	0	0.00976923	0.821851	-0.379598
109	7.2	220526Well 1	control	IV988	dat1	6	122.983	90.1045	-32.8785	0	0.00976923	0.880252	-0.321197
110	7.26667	220526Well 1	control	IV988	dat1	7	122.983	111.957	-11.0258	0	0.00976923	1.09374	-0.107714
111	7.33333	220526Well 1	control	IV988	dat1	6	122.983	147.107	24.1245	1	0.00976923	1.43713	0.235678
112	7.4	220526Well 1	control	IV988	dat1	6	122.983	121.815	-1.16822	0	0.00976923	1.19004	-0.0114126
113	7.46667	220526Well 1	control	IV988	dat1	6	122.983	130.868	7.88461	1	0.00976923	1.27848	0.0770266
114	7.53333	220526Well 1	control	IV988	dat1	5	122.983	116.064	-6.91865	0	0.00976923	1.13386	-0.0675899
115	7.6	220526Well 1	control	IV988	dat1	6	122.983	99.851	-23.132	0	0.00976923	0.975467	-0.225982
116	7.66667	220526Well 1	control	IV988	dat1	6	122.983	110.636	-12.3468	0	0.00976923	1.08083	-0.120618
117	7.73333	220526Well 1	control	IV988	dat1	6	122.983	108.494	-14.4893	0	0.00976923	1.0599	-0.141549
118	7.8	220526Well 1	control	IV988	dat1	6	122.983	107.952	-15.0308	0	0.00976923	1.05461	-0.146839
119	7.86667	220526Well 1	control	IV988	dat1	6	122.983	103.256	-19.7267	0	0.00976923	1.00873	-0.192715
120	7.93333	220526Well 1	control	IV988	dat1	6	122.983	97.4086	-25.5744	0	0.00976923	0.951607	-0.249842
121	8	220526Well 1	control	IV988	dat1	7	122.983	98.4846	-24.4984	0	0.00976923	0.962118	-0.239331
122	8.06667	220526Well 1	control	IV988	dat1	7	122.983	136.752	13.7689	1	0.00976923	1.33596	0.134511
123	8.13333	220526Well 1	control	IV988	dat1	6	122.983	98.2503	-24.7327	0	0.00976923	0.959829	-0.24162
124	8.2	220526Well 1	control	IV988	dat1	7	122.983	103.054	-19.9292	0	0.00976923	1.00676	-0.194693
125	8.26667	220526Well 1	control	IV988	dat1	7	122.983	95.8161	-27.1668	0	0.00976923	0.93605	-0.265399
126	8.33333	220526Well 1	control	IV988	dat1	7	122.983	109.485	-13.4978	0	0.00976923	1.06959	-0.131863
127	8.4	220526Well 1	control	IV988	dat1	6	122.983	80.6485	-42.3344	0	0.00976923	0.787874	-0.413575
128	8.46667	220526Well 1	control	IV988	dat1	6	122.983	103.425	-19.5584	0	0.00976923	1.01038	-0.191071
129	8.53333	220526Well 1	control	IV988	dat1	6	122.983	97.5796	-25.4033	0	0.00976923	0.953278	-0.248171
130	8.6	220526Well 1	control	IV988	dat1	5	122.983	100.671	-22.3118	0	0.00976923	0.98348	-0.217969
131	8.66667	220526Well 1	control	IV988	dat1	6	122.983	116.516	-6.46694	0	0.00976923	1.13827	-0.0631771
132	8.73333	220526Well 1	control	IV988	dat1	6	122.983	97.4655	-25.5174	0	0.00976923	0.952163	-0.249286
133	8.8	220526Well 1	control	IV988	dat1	6	122.983	100.113	-22.8704	0	0.00976923	0.978023	-0.223426
134	8.86667	220526Well 1	control	IV988	dat1	6	122.983	97.9521	-25.0309	0	0.00976923	0.956917	-0.244532
135	8.93333	220526Well 1	control	IV988	dat1	6	122.983	125.324	2.34085	1	0.00976923	1.22432	0.0228683
136	9	220526Well 1	control	IV988	dat1	6	122.983	122.942	-0.0410159	0	0.00976923	1.20105	-0.000400693
137	9.06667	220526Well 1	control	IV988	dat1	6	122.983	100.678	-22.305	0	0.00976923	0.983547	-0.217902
138	9.13333	220526Well 1	control	IV988	dat1	7	122.983	143.039	20.0556	1	0.00976923	1.39738	0.195928
139	9.2	220526Well 1	control	IV988	dat1	5	122.983	105.1	-17.8826	0	0.00976923	1.02675	-0.174699
140	9.26667	220526Well 1	control	IV988	dat1	6	122.983	116.71	-6.2734	0	0.00976923	1.14016	-0.0612863
141	9.33333	220526Well 1	control	IV988	dat1	5	122.983	106.675	-16.3077	0	0.00976923	1.04214	-0.159313
142	9.4	220526Well 1	control	IV988	dat1	5	122.983	95.1064	-27.8766	0	0.00976923	0.929116	-0.272333
143	9.46667	220526Well 1	control	IV988	dat1	6	122.983	109.617	-13.3662	0	0.00976923	1.07087	-0.130578
144	9.53333	220526Well 1	control	IV988	dat1	6	122.983	86.3562	-36.6268	0	0.00976923	0.843634	-0.357815
145	9.6	220526Well 1	control	IV988	dat1	6	122.983	106.559	-16.4243	0	0.00976923	1.041	-0.160453
146	9.66667	220526Well 1	control	IV988	dat1	7	122.983	146.865	23.8823	1	0.00976923	1.43476	0.233312
147	9.73333	220526Well 1	control	IV988	dat1	6	122.983	103.528	-19.4549	0	0.00976923	1.01139	-0.190059
148	9.8	220526Well 1	control	IV988	dat1	6	122.983	106.638	-16.345	0	0.00976923	1.04177	-0.159678
149	9.86667	220526Well 1	control	IV988	dat1	7	122.983	139.544	16.5614	1	0.00976923	1.36324	0.161792
150	9.93333	220526Well 1	control	IV988	dat1	7	122.983	131.026	8.04295	1	0.00976923	1.28002	0.0785735
151	10	220526Well 1	control	IV988	dat1	6	122.983	110.368	-12.6149	0	0.00976923	1.07821	-0.123238
152	10.0667	220526Well 1	control	IV988	dat1	6	122.983	81.9889	-40.9941	0	0.00976923	0.800969	-0.400481
153	10.1333	220526Well 1	control	IV988	dat1	7	122.983	116.486	-6.4974	0	0.00976923	1.13797	-0.0634746
154	10.2	220526Well 1	control	IV988	dat1	6	122.983	109.905	-13.0781	0	0.00976923	1.07369	-0.127763
155	10.2667	220526Well 1	control	IV988	dat1	7	122.983	146.092	23.1086	1	0.00976923	1.4272	0.225753
156	10.3333	220526Well 1	control	IV988	dat1	7	122.983	103.637	-19.3456	0	0.00976923	1.01246	-0.188992
157	10.4	220526Well 1	control	IV988	dat1	8	122.983	117.567	-5.41559	0	0.00976923	1.14854	-0.0529061
158	10.4667	220526Well 1	control	IV988	dat1	6	122.983	105.906	-17.0773	0	0.00976923	1.03462	-0.166832
159	10.5333	220526Well 1	control	IV988	dat1	7	122.983	137.243	14.2597	1	0.00976923	1.34076	0.139306
160	10.6	220526Well 1	control	IV988	dat1	7	122.983	132.893	9.91015	1	0.00976923	1.29826	0.0968145
161	10.6667	220526Well 1	control	IV988	dat1	6	122.983	103.456	-19.5267	0	0.00976923	1.01069	-0.190761
162	10.7333	220526Well 1	control	IV988	dat1	6	122.983	101.018	-21.9648	0	0.00976923	0.98687	-0.214579
163	10.8	220526Well 1	control	IV988	dat1	6	122.983	102.959	-20.0241	0	0.00976923	1.00583	-0.19562
164	10.8667	220526Well 1	control	IV988	dat1	6	122.983	130.703	7.72016	1	0.00976923	1.27687	0.07542
165	10.9333	220526Well 1	control	IV988	dat1	6	122.983	131.467	8.48353	1	0.00976923	1.28433	0.0828776
166	11	220526Well 1	control	IV988	dat1	7	122.983	145.353	22.3697	1	0.00976923	1.41998	0.218535
167	11.0667	220526Well 1	control	IV988	dat1	6	122.983	122.929	-0.054222	0	0.00976923	1.20092	-0.000529708
168	11.1333	220526Well 1	control	IV988	dat1	6	122.983	114.08	-8.90254	0	0.00976923	1.11448	-0.0869709
169	11.2	220526Well 1	control	IV988	dat1	6	122.983	110.774	-12.2085	0	0.00976923	1.08218	-0.119268
170	11.2667	220526Well 1	control	IV988	dat1	7	122.983	139.03	16.0474	1	0.00976923	1.35822	0.156771
171	11.3333	220526Well 1	control	IV988	dat1	6	122.983	125.268	2.28495	1	0.00976923	1.22377	0.0223222
172	11.4	220526Well 1	control	IV988	dat1	6	122.983	131.8	8.8169	1	0.00976923	1.28758	0.0861344
173	11.4667	220526Well 1	control	IV988	dat1	7	122.983	160.996	38.013	1	0.00976923	1.57281	0.371357
174	11.5333	220526Well 1	control	IV988	dat1	6	122.983	128.94	5.95723	1	0.00976923	1.25965	0.0581976
175	11.6	220526Well 1	control	IV988	dat1	6	122.983	118.46	-4.52255	0	0.00976923	1.15727	-0.0441819
176	11.6667	220526Well 1	control	IV988	dat1	7	122.983	151.419	28.4358	1	0.00976923	1.47925	0.277796
177	11.7333	220526Well 1	control	IV988	dat1	6	122.983	113.424	-9.55896	0	0.00976923	1.10807	-0.0933836
178	11.8	220526Well 1	control	IV988	dat1	8	122.983	105	-17.9829	0	0.00976923	1.02577	-0.175679
179	11.8667	220526Well 1	control	IV988	dat1	7	122.983	131.552	8.56882	1	0.00976923	1.28516	0.0837107
180	11.9333	220526Well 1	control	IV988	dat1	6	122.983	131.451	8.46815	1	0.00976923	1.28418	0.0827273
181	12	220526Well 1	control	IV988	dat1	7	122.983	123.313	0.330299	1	0.00976923	1.20468	0.00322677
182	12.0667	220526Well 1	control	IV988	dat1	6	122.983	117.246	-5.7366	0	0.00976923	1.14541	-0.0560422
183	12.1333	220526Well 1	control	IV988	dat1	6	122.983	122.494	-0.488487	0	0.00976923	1.19668	-0.00477215
184	12.2	220526Well 1	control	IV988	dat1	6	122.983	118.891	-4.09213	0	0.00976923	1.16147	-0.039977
185	12.2667	220526Well 1	control	IV988	dat1	6	122.983	119.725	-3.25803	0	0.00976923	1.16962	-0.0318284
186	12.3333	220526Well 1	control	IV988	dat1	6	122.983	137.208	14.2248	1	0.00976923	1.34041	0.138965
187	12.4	220526Well 1	control	IV988	dat1	6	122.983	133.75	10.7673	1	0.00976923	1.30664	0.105189
188	12.4667	220526Well 1	control	IV988	dat1	7	122.983	152.069	29.0856	1	0.00976923	1.48559	0.284144
189	12.5333	220526Well 1	control	IV988	dat1	6	122.983	125.718	2.73483	1	0.00976923	1.22817	0.0267172
190	12.6	220526Well 1	control	IV988	dat1	7	122.983	142.343	19.3601	1	0.00976923	1.39058	0.189134
191	12.6667	220526Well 1	control	IV988	dat1	6	122.983	128.628	5.64522	1	0.00976923	1.2566	0.0551495
192	12.7333	220526Well 1	control	IV988	dat1	6	122.983	116.772	-6.21085	0	0.00976923	1.14077	-0.0606752
193	12.8	220526Well 1	control	IV988	dat1	7	122.983	132.015	9.03207	1	0.00976923	1.28969	0.0882364
194	12.8667	220526Well 1	control	IV988	dat1	7	122.983	136.873	13.8905	1	0.00976923	1.33715	0.135699
195	12.9333	220526Well 1	control	IV988	dat1	6	122.983	131.646	8.66346	1	0.00976923	1.28608	0.0846354
196	13	220526Well 1	control	IV988	dat1	7	122.983	147.675	24.692	1	0.00976923	1.44267	0.241222
197	13.0667	220526Well 1	control	IV988	dat1	6	122.983	122.907	-0.0756953	0	0.00976923	1.20071	-0.000739485
198	13.1333	220526Well 1	control	IV988	dat1	6	122.983	100.605	-22.3781	0	0.00976923	0.982833	-0.218616
199	13.2	220526Well 1	control	IV988	dat1	6	122.983	103.911	-19.0719	0	0.00976923	1.01513	-0.186318
200	13.2667	220526Well 1	control	IV988	dat1	6	122.983	103.098	-19.8851	0	0.00976923	1.00719	-0.194262
201	13.3333	220526Well 1	control	IV988	dat1	7	122.983	138.764	15.7809	1	0.00976923	1.35562	0.154168
202	13.4	220526Well 1	control	IV988	dat1	6	122.983	144.748	21.7651	1	0.00976923	1.41408	0.212628
203	13.4667	220526Well 1	control	IV988	dat1	6	122.983	124.795	1.81203	1	0.00976923	1.21915	0.0177022
204	13.5333	220526Well 1	control	IV988	dat1	6	122.983	143.2	20.2173	1	0.00976923	1.39896	0.197507
205	13.6	220526Well 1	control	IV988	dat1	7	122.983	129.631	6.64839	1	0.00976923	1.2664	0.0649496
206	13.6667	220526Well 1	control	IV988	dat1	7	122.983	120.44	-2.54249	0	0.00976923	1.17661	-0.0248382
207	13.7333	220526Well 1	control	IV988	dat1	6	122.983	139.79	16.8065	1	0.00976923	1.36564	0.164187
208	13.8	220526Well 1	control	IV988	dat1	7	122.983	126.067	3.084	1	0.00976923	1.23158	0.0301283
209	13.8667	220526Well 1	control	IV988	dat1	6	122.983	144.333	21.3496	1	0.00976923	1.41002	0.208569
210	13.9333	220526Well 1	control	IV988	dat1	6	122.983	108.957	-14.0255	0	0.00976923	1.06443	-0.137018
211	14	220526Well 1	control	IV988	dat1	7	122.983	100.42	-22.5626	0	0.00976923	0.981029	-0.22042
212	14.0667	220526Well 1	control	IV988	dat1	6	122.983	101.099	-21.8835	0	0.00976923	0.987664	-0.213785
213	14.1333	220526Well 1	control	IV988	dat1	6	122.983	133.122	10.1392	1	0.00976923	1.3005	0.0990523
214	14.2	220526Well 1	control	IV988	dat1	7	122.983	112.557	-10.4263	0	0.00976923	1.09959	-0.101857
215	14.2667	220526Well 1	control	IV988	dat1	6	122.983	116.021	-6.96236	0	0.00976923	1.13343	-0.0680169
216	14.3333	220526Well 1	control	IV988	dat1	6	122.983	138.708	15.7251	1	0.00976923	1.35507	0.153622
217	14.4	220526Well 1	control	IV988	dat1	6	122.983	133.372	10.3892	1	0.00976923	1.30294	0.101495
218	14.4667	220526Well 1	control	IV988	dat1	7	122.983	145.152	22.1688	1	0.00976923	1.41802	0.216572
219	14.5333	220526Well 1	control	IV988	dat1	7	122.983	155.368	32.3848	1	0.00976923	1.51782	0.316375
220	14.6	220526Well 1	control	IV988	dat1	6	122.983	111.252	-11.7315	0	0.00976923	1.08684	-0.114607
221	14.6667	220526Well 1	control	IV988	dat1	6	122.983	110.579	-12.404	0	0.00976923	1.08027	-0.121177
222	14.7333	220526Well 1	control	IV988	dat1	6	122.983	120.134	-2.8488	0	0.00976923	1.17362	-0.0278306
223	14.8	220526Well 1	control	IV988	dat1	6	122.983	112.942	-10.0405	0	0.00976923	1.10336	-0.098088
224	14.8667	220526Well 1	control	IV988	dat1	6	122.983	126.459	3.47627	1	0.00976923	1.23541	0.0339605
225	14.9333	220526Well 1	control	IV988	dat1	6	122.983	147.5	24.5174	1	0.00976923	1.44097	0.239516
226	15	220526Well 1	control	IV988	dat1	6	122.983	142.774	19.791	1	0.00976923	1.39479	0.193343
227	15.0667	220526Well 1	control	IV988	dat1	7	122.983	160.565	37.5816	1	0.00976923	1.56859	0.367143
228	15.1333	220526Well 1	control	IV988	dat1	6	122.983	117.917	-5.06637	0	0.00976923	1.15195	-0.0494945
229	15.2	220526Well 1	control	IV988	dat1	6	122.983	81.8963	-41.0867	0	0.00976923	0.800064	-0.401385
230	15.2667	220526Well 1	control	IV988	dat1	6	122.983	102.445	-20.5379	0	0.00976923	1.00081	-0.20064
231	15.3333	220526Well 1	control	IV988	dat1	6	122.983	99.8598	-23.1232	0	0.00976923	0.975553	-0.225896
232	15.4	220526Well 1	control	IV988	dat1	8	122.983	103.43	-19.5534	0	0.00976923	1.01043	-0.191021
233	15.4667	220526Well 1	control	IV988	dat1	6	122.983	100.185	-22.7983	0	0.00976923	0.978728	-0.222721
234	15.5333	220526Well 1	control	IV988	dat1	7	122.983	97.6374	-25.3455	0	0.00976923	0.953843	-0.247606
235	15.6	220526Well 1	control	IV988	dat1	6	122.983	94.4326	-28.5504	0	0.00976923	0.922534	-0.278915
236	15.6667	220526Well 1	control	IV988	dat1	6	122.983	90.008	-32.975	0	0.00976923	0.879309	-0.32214
237	15.7333	220526Well 1	control	IV988	dat1	6	122.983	144.352	21.3686	1	0.00976923	1.4102	0.208755
238	15.8	220526Well 1	control	IV988	dat1	6	122.983	176.969	53.9856	1	0.00976923	1.72885	0.527398
239	15.8667	220526Well 1	control	IV988	dat1	6	122.983	147.49	24.507	1	0.00976923	1.44086	0.239415
240	15.9333	220526Well 1	control	IV988	dat1	7	122.983	151.91	28.9272	1	0.00976923	1.48405	0.282596
241	16	220526Well 1	control	IV988	dat1	6	122.983	107.905	-15.0785	0	0.00976923	1.05414	-0.147305
242	16.0667	220526Well 1	control	IV988	dat1	6	122.983	123.516	0.533416	1	0.00976923	1.20666	0.00521107
243	16.1333	220526Well 1	control	IV988	dat1	6	122.983	160.198	37.2151	1	0.00976923	1.56501	0.363563
244	16.2	220526Well 1	control	IV988	dat1	7	122.983	126.593	3.61006	1	0.00976923	1.23672	0.0352675
245	16.2667	220526Well 1	control	IV988	dat1	6	122.983	127.484	4.50149	1	0.00976923	1.24543	0.0439761
246	16.3333	220526Well 1	control	IV988	dat1	6	122.983	141.253	18.2703	1	0.00976923	1.37994	0.178487
247	16.4	220526Well 1	control	IV988	dat1	7	122.983	138.759	15.7757	1	0.00976923	1.35557	0.154116
248	16.4667	220526Well 1	control	IV988	dat1	6	122.983	137.271	14.2879	1	0.00976923	1.34103	0.139582
249	16.5333	220526Well 1	control	IV988	dat1	7	122.983	118.74	-4.24336	0	0.00976923	1.15999	-0.0414544
250	16.6	220526Well 1	control	IV988	dat1	7	122.983	135.395	12.4125	1	0.00976923	1.32271	0.12126
251	16.6667	220526Well 1	control	IV988	dat1	8	122.983	116.707	-6.27562	0	0.00976923	1.14014	-0.061308
252	16.7333	220526Well 1	control	IV988	dat1	6	122.983	95.2639	-27.7191	0	0.00976923	0.930655	-0.270794
253	16.8	220526Well 1	control	IV988	dat1	6	122.983	91.9564	-31.0266	0	0.00976923	0.898343	-0.303106
254	16.8667	220526Well 1	control	IV988	dat1	5	122.983	99.4857	-23.4973	0	0.00976923	0.971899	-0.22955
255	16.9333	220526Well 1	control	IV988	dat1	6	122.983	117.988	-4.99546	0	0.00976923	1.15265	-0.0488018
256	17	220526Well 1	control	IV988	dat1	6	122.983	132.331	9.34821	1	0.00976923	1.29277	0.0913249
257	17.0667	220526Well 1	control	IV988	dat1	6	122.983	125.429	2.44579	1	0.00976923	1.22534	0.0238935
258	17.1333	220526Well 1	control	IV988	dat1	6	122.983	138.227	15.2443	1	0.00976923	1.35037	0.148925
259	17.2	220526Well 1	control	IV988	dat1	6	122.983	136.705	13.7216	1	0.00976923	1.3355	0.134049
260	17.2667	220526Well 1	control	IV988	dat1	6	122.983	142.57	19.5874	1	0.00976923	1.3928	0.191354
261	17.3333	220526Well 1	control	IV988	dat1	7	122.983	138.633	15.65	1	0.00976923	1.35434	0.152889
262	17.4	220526Well 1	control	IV988	dat1	6	122.983	180.162	57.1793	1	0.00976923	1.76005	0.558598
263	17.4667	220526Well 1	control	IV988	dat1	7	122.983	164.451	41.4677	1	0.00976923	1.60656	0.405108
264	17.5333	220526Well 1	control	IV988	dat1	7	122.983	133.851	10.8676	1	0.00976923	1.30762	0.106168
265	17.6	220526Well 1	control	IV988	dat1	6	122.983	134.165	11.1823	1	0.00976923	1.31069	0.109243
266	17.6667	220526Well 1	control	IV988	dat1	6	122.983	127.114	4.13112	1	0.00976923	1.24181	0.0403579
267	17.7333	220526Well 1	control	IV988	dat1	6	122.983	119.882	-3.10111	0	0.00976923	1.17115	-0.0302955
268	17.8	220526Well 1	control	IV988	dat1	7	122.983	155.961	32.9778	1	0.00976923	1.52362	0.322168
269	17.8667	220526Well 1	control	IV988	dat1	6	122.983	155.151	32.1677	1	0.00976923	1.5157	0.314254
270	17.9333	220526Well 1	control	IV988	dat1	7	122.983	167.987	45.0042	1	0.00976923	1.64111	0.439657
271	18	220526Well 1	control	IV988	dat1	6	122.983	159.296	36.3135	1	0.00976923	1.5562	0.354755
272	18.0667	220526Well 1	control	IV988	dat1	6	122.983	129.08	6.0974	1	0.00976923	1.26102	0.0595669
273	18.1333	220526Well 1	control	IV988	dat1	7	122.983	115.325	-7.65776	0	0.00976923	1.12664	-0.0748104
274	18.2	220526Well 1	control	IV988	dat1	7	122.983	113.446	-9.53673	0	0.00976923	1.10828	-0.0931665
275	18.2667	220526Well 1	control	IV988	dat1	6	122.983	108.671	-14.3122	0	0.00976923	1.06163	-0.139819
276	18.3333	220526Well 1	control	IV988	dat1	6	122.983	102.768	-20.215	0	0.00976923	1.00396	-0.197485
277	18.4	220526Well 1	control	IV988	dat1	6	122.983	121.69	-1.29272	0	0.00976923	1.18882	-0.0126288
278	18.4667	220526Well 1	control	IV988	dat1	6	122.983	100.264	-22.7185	0	0.00976923	0.979507	-0.221942
279	18.5333	220526Well 1	control	IV988	dat1	6	122.983	92.4426	-30.5404	0	0.00976923	0.903093	-0.298356
280	18.6	220526Well 1	control	IV988	dat1	6	122.983	96.0552	-26.9278	0	0.00976923	0.938385	-0.263064
281	18.6667	220526Well 1	control	IV988	dat1	6	122.983	96.0212	-26.9618	0	0.00976923	0.938053	-0.263396
282	18.7333	220526Well 1	control	IV988	dat1	6	122.983	96.4018	-26.5812	0	0.00976923	0.941771	-0.259678
283	18.8	220526Well 1	control	IV988	dat1	6	122.983	111.416	-11.5674	0	0.00976923	1.08844	-0.113005
284	18.8667	220526Well 1	control	IV988	dat1	6	122.983	142.685	19.7017	1	0.00976923	1.39392	0.19247
285	18.9333	220526Well 1	control	IV988	dat1	6	122.983	204.992	82.0087	1	0.00976923	2.00261	0.801162
286	19	220526Well 1	control	IV988	dat1	6	122.983	164.873	41.89	1	0.00976923	1.61068	0.409233
287	19.0667	220526Well 1	control	IV988	dat1	6	122.983	151.934	28.9509	1	0.00976923	1.48428	0.282828
288	19.1333	220526Well 1	control	IV988	dat1	6	122.983	130.947	7.96357	1	0.00976923	1.27925	0.0777979
289	19.2	220526Well 1	control	IV988	dat1	6	122.983	136.073	13.0898	1	0.00976923	1.32933	0.127877
290	19.2667	220526Well 1	control	IV988	dat1	6	122.983	164.058	41.0749	1	0.00976923	1.60272	0.40127
291	19.3333	220526Well 1	control	IV988	dat1	6	122.983	158.67	35.6867	1	0.00976923	1.55008	0.348631
292	19.4	220526Well 1	control	IV988	dat1	6	122.983	135.669	12.6858	1	0.00976923	1.32538	0.12393
293	19.4667	220526Well 1	control	IV988	dat1	6	122.983	117.657	-5.3257	0	0.00976923	1.14942	-0.052028
294	19.5333	220526Well 1	control	IV988	dat1	6	122.983	112.726	-10.2565	0	0.00976923	1.10125	-0.100198
295	19.6	220526Well 1	control	IV988	dat1	6	122.983	105.866	-17.1173	0	0.00976923	1.03423	-0.167223
296	19.6667	220526Well 1	control	IV988	dat1	6	122.983	118.129	-4.85412	0	0.00976923	1.15403	-0.047421
297	19.7333	220526Well 1	control	IV988	dat1	6	122.983	161.081	38.0982	1	0.00976923	1.57364	0.37219
298	19.8	220526Well 1	control	IV988	dat1	6	122.983	156.036	33.0528	1	0.00976923	1.52435	0.3229
299	19.8667	220526Well 1	control	IV988	dat1	6	122.983	142.403	19.4197	1	0.00976923	1.39116	0.189715
300	19.9333	220526Well 1	control	IV988	dat1	6	122.983	143.528	20.5449	1	0.00976923	1.40216	0.200708
301	20	220526Well 1	control	IV988	dat1	6	122.983	153.517	30.5345	1	0.00976923	1.49975	0.298299
1	0	220526Well 3	control	ARM112	wt	5	124.522	162.831	38.3086	1	0.00976923	1.59073	0.374245
2	0.0666667	220526Well 3	control	ARM112	wt	5	124.522	148.714	24.1913	1	0.00976923	1.45282	0.23633
3	0.133333	220526Well 3	control	ARM112	wt	5	124.522	127.388	2.86557	1	0.00976923	1.24448	0.0279944
4	0.2	220526Well 3	control	ARM112	wt	6	124.522	122.877	-1.64561	0	0.00976923	1.20041	-0.0160763
5	0.266667	220526Well 3	control	ARM112	wt	6	124.522	107.767	-16.7553	0	0.00976923	1.0528	-0.163686
6	0.333333	220526Well 3	control	ARM112	wt	4	124.522	102.796	-21.7259	0	0.00976923	1.00424	-0.212245
7	0.4	220526Well 3	control	ARM112	wt	6	124.522	98.8812	-25.6412	0	0.00976923	0.965993	-0.250495
8	0.466667	220526Well 3	control	ARM112	wt	6	124.522	98.0792	-26.4432	0	0.00976923	0.958158	-0.25833
9	0.533333	220526Well 3	control	ARM112	wt	5	124.522	95.5553	-28.9671	0	0.00976923	0.933501	-0.282987
10	0.6	220526Well 3	control	ARM112	wt	5	124.522	89.3981	-35.1243	0	0.00976923	0.87335	-0.343138
11	0.666667	220526Well 3	control	ARM112	wt	6	124.522	90.8913	-33.6311	0	0.00976923	0.887938	-0.32855
12	0.733333	220526Well 3	control	ARM112	wt	6	124.522	93.2961	-31.2263	0	0.00976923	0.911431	-0.305057
13	0.8	220526Well 3	control	ARM112	wt	6	124.522	94.7582	-29.7642	0	0.00976923	0.925715	-0.290773
14	0.866667	220526Well 3	control	ARM112	wt	5	124.522	98.6737	-25.8487	0	0.00976923	0.963967	-0.252522
15	0.933333	220526Well 3	control	ARM112	wt	6	124.522	98.1549	-26.3675	0	0.00976923	0.958897	-0.257591
16	1	220526Well 3	control	ARM112	wt	6	124.522	105.254	-19.2686	0	0.00976923	1.02825	-0.18824
17	1.06667	220526Well 3	control	ARM112	wt	6	124.522	107.257	-17.2655	0	0.00976923	1.04782	-0.16867
18	1.13333	220526Well 3	control	ARM112	wt	7	124.522	106.441	-18.0812	0	0.00976923	1.03985	-0.17664
19	1.2	220526Well 3	control	ARM112	wt	6	124.522	104.037	-20.4857	0	0.00976923	1.01636	-0.20013
20	1.26667	220526Well 3	control	ARM112	wt	5	124.522	110.728	-13.7943	0	0.00976923	1.08173	-0.13476
21	1.33333	220526Well 3	control	ARM112	wt	3	124.522	98.2426	-26.2798	0	0.00976923	0.959754	-0.256734
22	1.4	220526Well 3	control	ARM112	wt	6	124.522	108.247	-16.275	0	0.00976923	1.05749	-0.158995
23	1.46667	220526Well 3	control	ARM112	wt	4	124.522	98.2918	-26.2306	0	0.00976923	0.960235	-0.256253
24	1.53333	220526Well 3	control	ARM112	wt	4	124.522	105.743	-18.7791	0	0.00976923	1.03303	-0.183457
25	1.6	220526Well 3	control	ARM112	wt	4	124.522	108.015	-16.5079	0	0.00976923	1.05522	-0.161269
26	1.66667	220526Well 3	control	ARM112	wt	5	124.522	102.668	-21.8545	0	0.00976923	1.00299	-0.213501
27	1.73333	220526Well 3	control	ARM112	wt	6	124.522	93.1492	-31.3732	0	0.00976923	0.909996	-0.306492
28	1.8	220526Well 3	control	ARM112	wt	5	124.522	101.08	-23.4419	0	0.00976923	0.987478	-0.22901
29	1.86667	220526Well 3	control	ARM112	wt	5	124.522	97.6561	-26.8664	0	0.00976923	0.954025	-0.262464
30	1.93333	220526Well 3	control	ARM112	wt	4	124.522	102.405	-22.1171	0	0.00976923	1.00042	-0.216067
31	2	220526Well 3	control	ARM112	wt	3	124.522	97.3131	-27.2094	0	0.00976923	0.950674	-0.265814
32	2.06667	220526Well 3	control	ARM112	wt	3	124.522	98.02	-26.5024	0	0.00976923	0.95758	-0.258908
33	2.13333	220526Well 3	control	ARM112	wt	4	124.522	101.336	-23.1859	0	0.00976923	0.98998	-0.226509
34	2.2	220526Well 3	control	ARM112	wt	5	124.522	92.5075	-32.0149	0	0.00976923	0.903727	-0.312761
35	2.26667	220526Well 3	control	ARM112	wt	7	124.522	97.7225	-26.7999	0	0.00976923	0.954674	-0.261815
36	2.33333	220526Well 3	control	ARM112	wt	4	124.522	92.3809	-32.1415	0	0.00976923	0.90249	-0.313998
37	2.4	220526Well 3	control	ARM112	wt	7	124.522	106.679	-17.8429	0	0.00976923	1.04218	-0.174312
38	2.46667	220526Well 3	control	ARM112	wt	6	124.522	106.498	-18.0248	0	0.00976923	1.0404	-0.176089
39	2.53333	220526Well 3	control	ARM112	wt	5	124.522	108.957	-15.565	0	0.00976923	1.06443	-0.152058
40	2.6	220526Well 3	control	ARM112	wt	5	124.522	113.969	-10.553	0	0.00976923	1.11339	-0.103094
41	2.66667	220526Well 3	control	ARM112	wt	7	124.522	111.231	-13.2917	0	0.00976923	1.08664	-0.12985
42	2.73333	220526Well 3	control	ARM112	wt	5	124.522	115.762	-8.76067	0	0.00976923	1.1309	-0.085585
43	2.8	220526Well 3	control	ARM112	wt	5	124.522	111.972	-12.5508	0	0.00976923	1.09388	-0.122611
44	2.86667	220526Well 3	control	ARM112	wt	4	124.522	101.924	-22.5987	0	0.00976923	0.995717	-0.220771
45	2.93333	220526Well 3	control	ARM112	wt	6	124.522	98.8331	-25.6893	0	0.00976923	0.965524	-0.250964
46	3	220526Well 3	control	ARM112	wt	5	124.522	103.371	-21.151	0	0.00976923	1.00986	-0.206629
47	3.06667	220526Well 3	control	ARM112	wt	5	124.522	102.271	-22.2511	0	0.00976923	0.999112	-0.217376
48	3.13333	220526Well 3	control	ARM112	wt	5	124.522	100.415	-24.1079	0	0.00976923	0.980973	-0.235515
49	3.2	220526Well 3	control	ARM112	wt	8	124.522	102.214	-22.3084	0	0.00976923	0.998553	-0.217936
50	3.26667	220526Well 3	control	ARM112	wt	5	124.522	101.561	-22.9612	0	0.00976923	0.992175	-0.224313
51	3.33333	220526Well 3	control	ARM112	wt	6	124.522	96.4473	-28.0751	0	0.00976923	0.942216	-0.274272
52	3.4	220526Well 3	control	ARM112	wt	5	124.522	100.046	-24.4767	0	0.00976923	0.977369	-0.239119
53	3.46667	220526Well 3	control	ARM112	wt	5	124.522	114.321	-10.2012	0	0.00976923	1.11683	-0.0996578
54	3.53333	220526Well 3	control	ARM112	wt	6	124.522	111.924	-12.5987	0	0.00976923	1.09341	-0.12308
55	3.6	220526Well 3	control	ARM112	wt	6	124.522	112.868	-11.6547	0	0.00976923	1.10263	-0.113857
56	3.66667	220526Well 3	control	ARM112	wt	7	124.522	109.825	-14.6975	0	0.00976923	1.0729	-0.143584
57	3.73333	220526Well 3	control	ARM112	wt	6	124.522	114.864	-9.6583	0	0.00976923	1.12213	-0.0943542
58	3.8	220526Well 3	control	ARM112	wt	6	124.522	114.25	-10.2725	0	0.00976923	1.11613	-0.100355
59	3.86667	220526Well 3	control	ARM112	wt	7	124.522	118.847	-5.67497	0	0.00976923	1.16105	-0.0554401
60	3.93333	220526Well 3	control	ARM112	wt	6	124.522	116.829	-7.69383	0	0.00976923	1.14133	-0.0751628
61	4	220526Well 3	control	ARM112	wt	6	124.522	118.23	-6.2928	0	0.00976923	1.15501	-0.0614759
62	4.06667	220526Well 3	control	ARM112	wt	4	124.522	120.268	-4.25484	0	0.00976923	1.17492	-0.0415665
63	4.13333	220526Well 3	control	ARM112	wt	6	124.522	117.201	-7.3217	0	0.00976923	1.14496	-0.0715274
64	4.2	220526Well 3	control	ARM112	wt	6	124.522	118.786	-5.73689	0	0.00976923	1.16044	-0.056045
65	4.26667	220526Well 3	control	ARM112	wt	6	124.522	116.693	-7.8291	0	0.00976923	1.14	-0.0764843
66	4.33333	220526Well 3	control	ARM112	wt	7	124.522	116.374	-8.1487	0	0.00976923	1.13688	-0.0796065
67	4.4	220526Well 3	control	ARM112	wt	6	124.522	119.747	-4.77566	0	0.00976923	1.16983	-0.0466546
68	4.46667	220526Well 3	control	ARM112	wt	6	124.522	114.186	-10.3368	0	0.00976923	1.11551	-0.100983
69	4.53333	220526Well 3	control	ARM112	wt	6	124.522	116.729	-7.79366	0	0.00976923	1.14035	-0.076138
70	4.6	220526Well 3	control	ARM112	wt	6	124.522	117.147	-7.37511	0	0.00976923	1.14444	-0.0720492
71	4.66667	220526Well 3	control	ARM112	wt	5	124.522	120.69	-3.8324	0	0.00976923	1.17905	-0.0374396
72	4.73333	220526Well 3	control	ARM112	wt	6	124.522	117.662	-6.86064	0	0.00976923	1.14946	-0.0670232
73	4.8	220526Well 3	control	ARM112	wt	5	124.522	116.552	-7.97021	0	0.00976923	1.13863	-0.0778629
74	4.86667	220526Well 3	control	ARM112	wt	5	124.522	118.125	-6.39703	0	0.00976923	1.15399	-0.0624941
75	4.93333	220526Well 3	control	ARM112	wt	5	124.522	116.388	-8.13416	0	0.00976923	1.13702	-0.0794645
76	5	220526Well 3	control	ARM112	wt	6	124.522	117.23	-7.29277	0	0.00976923	1.14524	-0.0712447
77	5.06667	220526Well 3	control	ARM112	wt	6	124.522	114.693	-9.82977	0	0.00976923	1.12046	-0.0960293
78	5.13333	220526Well 3	control	ARM112	wt	5	124.522	117.072	-7.45032	0	0.00976923	1.1437	-0.0727839
79	5.2	220526Well 3	control	ARM112	wt	5	124.522	110.97	-13.5527	0	0.00976923	1.08409	-0.132399
80	5.26667	220526Well 3	control	ARM112	wt	5	124.522	112.287	-12.235	0	0.00976923	1.09696	-0.119526
81	5.33333	220526Well 3	control	ARM112	wt	7	124.522	105.914	-18.6081	0	0.00976923	1.0347	-0.181786
82	5.4	220526Well 3	control	ARM112	wt	5	124.522	113.711	-10.8115	0	0.00976923	1.11087	-0.10562
83	5.46667	220526Well 3	control	ARM112	wt	6	124.522	111.655	-12.8675	0	0.00976923	1.09078	-0.125706
84	5.53333	220526Well 3	control	ARM112	wt	7	124.522	115.033	-9.4898	0	0.00976923	1.12378	-0.092708
85	5.6	220526Well 3	control	ARM112	wt	5	124.522	112.039	-12.4838	0	0.00976923	1.09453	-0.121957
86	5.66667	220526Well 3	control	ARM112	wt	7	124.522	113.245	-11.2769	0	0.00976923	1.10632	-0.110167
87	5.73333	220526Well 3	control	ARM112	wt	5	124.522	125.089	0.566691	1	0.00976923	1.22202	0.00553614
88	5.8	220526Well 3	control	ARM112	wt	4	124.522	122.225	-2.2977	0	0.00976923	1.19404	-0.0224467
89	5.86667	220526Well 3	control	ARM112	wt	6	124.522	121.739	-2.78336	0	0.00976923	1.1893	-0.0271913
90	5.93333	220526Well 3	control	ARM112	wt	6	124.522	116.611	-7.9118	0	0.00976923	1.1392	-0.0772922
91	6	220526Well 3	control	ARM112	wt	5	124.522	131.703	7.18049	1	0.00976923	1.28664	0.0701479
92	6.06667	220526Well 3	control	ARM112	wt	5	124.522	131.623	7.10092	1	0.00976923	1.28586	0.0693706
93	6.13333	220526Well 3	control	ARM112	wt	5	124.522	131.966	7.44368	1	0.00976923	1.28921	0.072719
94	6.2	220526Well 3	control	ARM112	wt	5	124.522	122.411	-2.11092	0	0.00976923	1.19587	-0.0206221
95	6.26667	220526Well 3	control	ARM112	wt	5	124.522	115.831	-8.69173	0	0.00976923	1.13158	-0.0849115
96	6.33333	220526Well 3	control	ARM112	wt	6	124.522	117.163	-7.35919	0	0.00976923	1.14459	-0.0718936
97	6.4	220526Well 3	control	ARM112	wt	6	124.522	115.05	-9.47227	0	0.00976923	1.12395	-0.0925368
98	6.46667	220526Well 3	control	ARM112	wt	6	124.522	111.851	-12.6714	0	0.00976923	1.0927	-0.12379
99	6.53333	220526Well 3	control	ARM112	wt	6	124.522	107.952	-16.57	0	0.00976923	1.05461	-0.161876
100	6.6	220526Well 3	control	ARM112	wt	6	124.522	105.503	-19.0196	0	0.00976923	1.03068	-0.185807
101	6.66667	220526Well 3	control	ARM112	wt	6	124.522	101.608	-22.9142	0	0.00976923	0.992634	-0.223854
102	6.73333	220526Well 3	control	ARM112	wt	6	124.522	97.1993	-27.3232	0	0.00976923	0.949562	-0.266926
103	6.8	220526Well 3	control	ARM112	wt	6	124.522	92.8821	-31.6403	0	0.00976923	0.907387	-0.309101
104	6.86667	220526Well 3	control	ARM112	wt	6	124.522	89.2108	-35.3116	0	0.00976923	0.871521	-0.344967
105	6.93333	220526Well 3	control	ARM112	wt	6	124.522	91.1272	-33.3952	0	0.00976923	0.890243	-0.326245
106	7	220526Well 3	control	ARM112	wt	7	124.522	87.857	-36.6654	0	0.00976923	0.858296	-0.358192
107	7.06667	220526Well 3	control	ARM112	wt	6	124.522	79.1303	-45.3921	0	0.00976923	0.773043	-0.443446
108	7.13333	220526Well 3	control	ARM112	wt	6	124.522	87.4629	-37.0595	0	0.00976923	0.854445	-0.362043
109	7.2	220526Well 3	control	ARM112	wt	6	124.522	89.4651	-35.0573	0	0.00976923	0.874005	-0.342483
110	7.26667	220526Well 3	control	ARM112	wt	6	124.522	87.4294	-37.093	0	0.00976923	0.854118	-0.36237
111	7.33333	220526Well 3	control	ARM112	wt	5	124.522	93.5992	-30.9232	0	0.00976923	0.914392	-0.302096
112	7.4	220526Well 3	control	ARM112	wt	7	124.522	94.3563	-30.1661	0	0.00976923	0.921788	-0.2947
113	7.46667	220526Well 3	control	ARM112	wt	6	124.522	92.5287	-31.9937	0	0.00976923	0.903935	-0.312554
114	7.53333	220526Well 3	control	ARM112	wt	6	124.522	90.5655	-33.9569	0	0.00976923	0.884755	-0.331733
115	7.6	220526Well 3	control	ARM112	wt	6	124.522	87.1192	-37.4032	0	0.00976923	0.851088	-0.3654
116	7.66667	220526Well 3	control	ARM112	wt	6	124.522	79.7504	-44.772	0	0.00976923	0.7791	-0.437388
117	7.73333	220526Well 3	control	ARM112	wt	7	124.522	71.5862	-52.9362	0	0.00976923	0.699342	-0.517146
118	7.8	220526Well 3	control	ARM112	wt	5	124.522	82.711	-41.8114	0	0.00976923	0.808023	-0.408465
119	7.86667	220526Well 3	control	ARM112	wt	6	124.522	94.9585	-29.5639	0	0.00976923	0.927672	-0.288816
120	7.93333	220526Well 3	control	ARM112	wt	6	124.522	87.3887	-37.1337	0	0.00976923	0.853721	-0.362767
121	8	220526Well 3	control	ARM112	wt	6	124.522	88.686	-35.8364	0	0.00976923	0.866394	-0.350094
122	8.06667	220526Well 3	control	ARM112	wt	7	124.522	87.3495	-37.1729	0	0.00976923	0.853338	-0.36315
123	8.13333	220526Well 3	control	ARM112	wt	6	124.522	98.7573	-25.7651	0	0.00976923	0.964783	-0.251705
124	8.2	220526Well 3	control	ARM112	wt	6	124.522	93.5633	-30.9591	0	0.00976923	0.914041	-0.302447
125	8.26667	220526Well 3	control	ARM112	wt	7	124.522	82.6135	-41.9089	0	0.00976923	0.807071	-0.409417
126	8.33333	220526Well 3	control	ARM112	wt	6	124.522	91.2658	-33.2566	0	0.00976923	0.891597	-0.324891
127	8.4	220526Well 3	control	ARM112	wt	6	124.522	86.4127	-38.1097	0	0.00976923	0.844186	-0.372302
128	8.46667	220526Well 3	control	ARM112	wt	6	124.522	90.7184	-33.804	0	0.00976923	0.886249	-0.330239
129	8.53333	220526Well 3	control	ARM112	wt	7	124.522	86.4012	-38.1213	0	0.00976923	0.844073	-0.372415
130	8.6	220526Well 3	control	ARM112	wt	7	124.522	87.2267	-37.2958	0	0.00976923	0.852137	-0.364351
131	8.66667	220526Well 3	control	ARM112	wt	6	124.522	87.9079	-36.6145	0	0.00976923	0.858793	-0.357695
132	8.73333	220526Well 3	control	ARM112	wt	7	124.522	80.9547	-43.5678	0	0.00976923	0.790865	-0.425623
133	8.8	220526Well 3	control	ARM112	wt	6	124.522	96.612	-27.9104	0	0.00976923	0.943825	-0.272663
134	8.86667	220526Well 3	control	ARM112	wt	6	124.522	97.5423	-26.9801	0	0.00976923	0.952913	-0.263575
135	8.93333	220526Well 3	control	ARM112	wt	6	124.522	89.868	-34.6544	0	0.00976923	0.877941	-0.338547
136	9	220526Well 3	control	ARM112	wt	6	124.522	88.9214	-35.601	0	0.00976923	0.868694	-0.347794
137	9.06667	220526Well 3	control	ARM112	wt	6	124.522	89.1716	-35.3508	0	0.00976923	0.871138	-0.34535
138	9.13333	220526Well 3	control	ARM112	wt	6	124.522	84.8058	-39.7166	0	0.00976923	0.828488	-0.388
139	9.2	220526Well 3	control	ARM112	wt	8	124.522	89.2955	-35.2269	0	0.00976923	0.872348	-0.34414
140	9.26667	220526Well 3	control	ARM112	wt	6	124.522	89.7284	-34.794	0	0.00976923	0.876577	-0.339911
141	9.33333	220526Well 3	control	ARM112	wt	6	124.522	90.8947	-33.6277	0	0.00976923	0.887971	-0.328517
142	9.4	220526Well 3	control	ARM112	wt	6	124.522	79.6395	-44.8829	0	0.00976923	0.778017	-0.438471
143	9.46667	220526Well 3	control	ARM112	wt	6	124.522	81.8234	-42.699	0	0.00976923	0.799351	-0.417137
144	9.53333	220526Well 3	control	ARM112	wt	6	124.522	85.93	-38.5924	0	0.00976923	0.83947	-0.377018
145	9.6	220526Well 3	control	ARM112	wt	6	124.522	103.25	-21.2729	0	0.00976923	1.00867	-0.20782
146	9.66667	220526Well 3	control	ARM112	wt	6	124.522	102.489	-22.0338	0	0.00976923	1.00123	-0.215253
147	9.73333	220526Well 3	control	ARM112	wt	6	124.522	100.385	-24.137	0	0.00976923	0.980688	-0.2358
148	9.8	220526Well 3	control	ARM112	wt	6	124.522	99.1412	-25.3812	0	0.00976923	0.968534	-0.247954
149	9.86667	220526Well 3	control	ARM112	wt	6	124.522	131.85	7.3278	1	0.00976923	1.28808	0.071587
150	9.93333	220526Well 3	control	ARM112	wt	6	124.522	105.045	-19.4777	0	0.00976923	1.02621	-0.190282
151	10	220526Well 3	control	ARM112	wt	6	124.522	100.47	-24.0519	0	0.00976923	0.981519	-0.234969
152	10.0667	220526Well 3	control	ARM112	wt	6	124.522	91.4643	-33.0581	0	0.00976923	0.893536	-0.322952
153	10.1333	220526Well 3	control	ARM112	wt	6	124.522	94.2354	-30.287	0	0.00976923	0.920608	-0.29588
154	10.2	220526Well 3	control	ARM112	wt	8	124.522	82.4976	-42.0248	0	0.00976923	0.805938	-0.41055
155	10.2667	220526Well 3	control	ARM112	wt	7	124.522	105.624	-18.8981	0	0.00976923	1.03187	-0.18462
156	10.3333	220526Well 3	control	ARM112	wt	6	124.522	95.1856	-29.3368	0	0.00976923	0.92989	-0.286598
157	10.4	220526Well 3	control	ARM112	wt	7	124.522	82.0606	-42.4618	0	0.00976923	0.801669	-0.414819
158	10.4667	220526Well 3	control	ARM112	wt	6	124.522	120.22	-4.30201	0	0.00976923	1.17446	-0.0420273
159	10.5333	220526Well 3	control	ARM112	wt	6	124.522	110.04	-14.4826	0	0.00976923	1.075	-0.141483
160	10.6	220526Well 3	control	ARM112	wt	7	124.522	109.827	-14.6949	0	0.00976923	1.07293	-0.143558
161	10.6667	220526Well 3	control	ARM112	wt	6	124.522	114.73	-9.79206	0	0.00976923	1.12083	-0.0956609
162	10.7333	220526Well 3	control	ARM112	wt	6	124.522	106.808	-17.7146	0	0.00976923	1.04343	-0.173058
163	10.8	220526Well 3	control	ARM112	wt	6	124.522	100.884	-23.6385	0	0.00976923	0.985558	-0.23093
164	10.8667	220526Well 3	control	ARM112	wt	6	124.522	84.8373	-39.6851	0	0.00976923	0.828795	-0.387693
165	10.9333	220526Well 3	control	ARM112	wt	6	124.522	97.5159	-27.0065	0	0.00976923	0.952656	-0.263832
166	11	220526Well 3	control	ARM112	wt	5	124.522	95.2034	-29.319	0	0.00976923	0.930064	-0.286424
167	11.0667	220526Well 3	control	ARM112	wt	6	124.522	76.0376	-48.4848	0	0.00976923	0.742829	-0.473659
168	11.1333	220526Well 3	control	ARM112	wt	6	124.522	86.3992	-38.1232	0	0.00976923	0.844054	-0.372435
169	11.2	220526Well 3	control	ARM112	wt	7	124.522	78.2674	-46.255	0	0.00976923	0.764612	-0.451876
170	11.2667	220526Well 3	control	ARM112	wt	7	124.522	91.2288	-33.2936	0	0.00976923	0.891236	-0.325252
171	11.3333	220526Well 3	control	ARM112	wt	6	124.522	93.7818	-30.7406	0	0.00976923	0.916177	-0.300312
172	11.4	220526Well 3	control	ARM112	wt	6	124.522	129.217	4.69479	1	0.00976923	1.26235	0.0458645
173	11.4667	220526Well 3	control	ARM112	wt	6	124.522	111.959	-12.5629	0	0.00976923	1.09376	-0.12273
174	11.5333	220526Well 3	control	ARM112	wt	6	124.522	103.336	-21.1864	0	0.00976923	1.00951	-0.206975
175	11.6	220526Well 3	control	ARM112	wt	8	124.522	137.458	12.936	1	0.00976923	1.34286	0.126375
176	11.6667	220526Well 3	control	ARM112	wt	6	124.522	103.11	-21.4126	0	0.00976923	1.0073	-0.209185
177	11.7333	220526Well 3	control	ARM112	wt	6	124.522	134.891	10.3686	1	0.00976923	1.31778	0.101293
178	11.8	220526Well 3	control	ARM112	wt	6	124.522	139.706	15.1841	1	0.00976923	1.36482	0.148337
179	11.8667	220526Well 3	control	ARM112	wt	6	124.522	118.004	-6.5187	0	0.00976923	1.15281	-0.0636827
180	11.9333	220526Well 3	control	ARM112	wt	6	124.522	108.331	-16.1919	0	0.00976923	1.05831	-0.158182
181	12	220526Well 3	control	ARM112	wt	6	124.522	103.512	-21.0101	0	0.00976923	1.01124	-0.205253
182	12.0667	220526Well 3	control	ARM112	wt	6	124.522	102.139	-22.3836	0	0.00976923	0.997818	-0.218671
183	12.1333	220526Well 3	control	ARM112	wt	6	124.522	87.133	-37.3894	0	0.00976923	0.851222	-0.365266
184	12.2	220526Well 3	control	ARM112	wt	6	124.522	90.2767	-34.2457	0	0.00976923	0.881934	-0.334554
185	12.2667	220526Well 3	control	ARM112	wt	6	124.522	98.7987	-25.7237	0	0.00976923	0.965188	-0.2513
186	12.3333	220526Well 3	control	ARM112	wt	6	124.522	117.116	-7.40595	0	0.00976923	1.14414	-0.0723504
187	12.4	220526Well 3	control	ARM112	wt	6	124.522	102.76	-21.762	0	0.00976923	1.00389	-0.212598
188	12.4667	220526Well 3	control	ARM112	wt	6	124.522	100.668	-23.854	0	0.00976923	0.983453	-0.233035
189	12.5333	220526Well 3	control	ARM112	wt	6	124.522	102.3	-22.2226	0	0.00976923	0.99939	-0.217098
190	12.6	220526Well 3	control	ARM112	wt	6	124.522	89.0117	-35.5107	0	0.00976923	0.869576	-0.346912
191	12.6667	220526Well 3	control	ARM112	wt	7	124.522	100.556	-23.9665	0	0.00976923	0.982354	-0.234135
192	12.7333	220526Well 3	control	ARM112	wt	6	124.522	96.5506	-27.9718	0	0.00976923	0.943225	-0.273263
193	12.8	220526Well 3	control	ARM112	wt	7	124.522	78.4581	-46.0643	0	0.00976923	0.766475	-0.450013
194	12.8667	220526Well 3	control	ARM112	wt	6	124.522	95.5163	-29.0061	0	0.00976923	0.933121	-0.283367
195	12.9333	220526Well 3	control	ARM112	wt	6	124.522	100.774	-23.7481	0	0.00976923	0.984487	-0.232001
196	13	220526Well 3	control	ARM112	wt	7	124.522	107.39	-17.1322	0	0.00976923	1.04912	-0.167368
197	13.0667	220526Well 3	control	ARM112	wt	6	124.522	114.835	-9.68773	0	0.00976923	1.12185	-0.0946417
198	13.1333	220526Well 3	control	ARM112	wt	5	124.522	121.007	-3.51497	0	0.00976923	1.18215	-0.0343385
199	13.2	220526Well 3	control	ARM112	wt	5	124.522	115.285	-9.23716	0	0.00976923	1.12625	-0.0902399
200	13.2667	220526Well 3	control	ARM112	wt	6	124.522	109.604	-14.9184	0	0.00976923	1.07075	-0.145742
201	13.3333	220526Well 3	control	ARM112	wt	6	124.522	109.97	-14.5528	0	0.00976923	1.07432	-0.14217
202	13.4	220526Well 3	control	ARM112	wt	9	124.522	108.91	-15.6128	0	0.00976923	1.06396	-0.152525
203	13.4667	220526Well 3	control	ARM112	wt	6	124.522	114.46	-10.0627	0	0.00976923	1.11818	-0.0983052
204	13.5333	220526Well 3	control	ARM112	wt	6	124.522	116.68	-7.84248	0	0.00976923	1.13987	-0.076615
205	13.6	220526Well 3	control	ARM112	wt	6	124.522	116.841	-7.68101	0	0.00976923	1.14145	-0.0750376
206	13.6667	220526Well 3	control	ARM112	wt	6	124.522	113.023	-11.4991	0	0.00976923	1.10415	-0.112338
207	13.7333	220526Well 3	control	ARM112	wt	6	124.522	137.752	13.2294	1	0.00976923	1.34573	0.129241
208	13.8	220526Well 3	control	ARM112	wt	6	124.522	115.964	-8.55813	0	0.00976923	1.13288	-0.0836064
209	13.8667	220526Well 3	control	ARM112	wt	6	124.522	99.9765	-24.5459	0	0.00976923	0.976693	-0.239795
210	13.9333	220526Well 3	control	ARM112	wt	6	124.522	95.4789	-29.0435	0	0.00976923	0.932755	-0.283733
211	14	220526Well 3	control	ARM112	wt	7	124.522	92.5657	-31.9567	0	0.00976923	0.904295	-0.312193
212	14.0667	220526Well 3	control	ARM112	wt	6	124.522	88.7298	-35.7926	0	0.00976923	0.866822	-0.349666
213	14.1333	220526Well 3	control	ARM112	wt	6	124.522	100.895	-23.6274	0	0.00976923	0.985666	-0.230822
214	14.2	220526Well 3	control	ARM112	wt	6	124.522	111.251	-13.2711	0	0.00976923	1.08684	-0.129649
215	14.2667	220526Well 3	control	ARM112	wt	7	124.522	119.653	-4.86925	0	0.00976923	1.16892	-0.0475688
216	14.3333	220526Well 3	control	ARM112	wt	6	124.522	101.982	-22.5403	0	0.00976923	0.996287	-0.220201
217	14.4	220526Well 3	control	ARM112	wt	7	124.522	109.13	-15.392	0	0.00976923	1.06612	-0.150368
218	14.4667	220526Well 3	control	ARM112	wt	6	124.522	107.422	-17.1007	0	0.00976923	1.04943	-0.167061
219	14.5333	220526Well 3	control	ARM112	wt	6	124.522	113.454	-11.0688	0	0.00976923	1.10835	-0.108134
220	14.6	220526Well 3	control	ARM112	wt	6	124.522	98.0397	-26.4827	0	0.00976923	0.957772	-0.258716
221	14.6667	220526Well 3	control	ARM112	wt	6	124.522	103.506	-21.016	0	0.00976923	1.01118	-0.20531
222	14.7333	220526Well 3	control	ARM112	wt	6	124.522	105.997	-18.5253	0	0.00976923	1.03551	-0.180978
223	14.8	220526Well 3	control	ARM112	wt	6	124.522	94.5908	-29.9316	0	0.00976923	0.924079	-0.292409
224	14.8667	220526Well 3	control	ARM112	wt	6	124.522	113.217	-11.3057	0	0.00976923	1.10604	-0.110448
225	14.9333	220526Well 3	control	ARM112	wt	6	124.522	106.481	-18.0409	0	0.00976923	1.04024	-0.176246
226	15	220526Well 3	control	ARM112	wt	6	124.522	102.322	-22.2005	0	0.00976923	0.999606	-0.216882
227	15.0667	220526Well 3	control	ARM112	wt	6	124.522	102.595	-21.9269	0	0.00976923	1.00228	-0.214209
228	15.1333	220526Well 3	control	ARM112	wt	6	124.522	99.0719	-25.4505	0	0.00976923	0.967856	-0.248632
229	15.2	220526Well 3	control	ARM112	wt	5	124.522	86.4463	-38.0761	0	0.00976923	0.844514	-0.371974
230	15.2667	220526Well 3	control	ARM112	wt	6	124.522	88.2878	-36.2346	0	0.00976923	0.862504	-0.353984
231	15.3333	220526Well 3	control	ARM112	wt	5	124.522	89.111	-35.4114	0	0.00976923	0.870546	-0.345942
232	15.4	220526Well 3	control	ARM112	wt	6	124.522	100.329	-24.1931	0	0.00976923	0.98014	-0.236348
233	15.4667	220526Well 3	control	ARM112	wt	7	124.522	93.4466	-31.0758	0	0.00976923	0.912902	-0.303586
234	15.5333	220526Well 3	control	ARM112	wt	6	124.522	115.821	-8.70115	0	0.00976923	1.13148	-0.0850035
235	15.6	220526Well 3	control	ARM112	wt	6	124.522	100.977	-23.545	0	0.00976923	0.986472	-0.230016
236	15.6667	220526Well 3	control	ARM112	wt	6	124.522	104.286	-20.236	0	0.00976923	1.0188	-0.19769
237	15.7333	220526Well 3	control	ARM112	wt	6	124.522	81.3032	-43.2192	0	0.00976923	0.794269	-0.422219
238	15.8	220526Well 3	control	ARM112	wt	6	124.522	87.1627	-37.3597	0	0.00976923	0.851513	-0.364976
239	15.8667	220526Well 3	control	ARM112	wt	6	124.522	87.289	-37.2334	0	0.00976923	0.852746	-0.363742
240	15.9333	220526Well 3	control	ARM112	wt	6	124.522	112.679	-11.843	0	0.00976923	1.10079	-0.115697
241	16	220526Well 3	control	ARM112	wt	10	124.522	119.852	-4.67031	0	0.00976923	1.17086	-0.0456253
242	16.0667	220526Well 3	control	ARM112	wt	6	124.522	136.917	12.3945	1	0.00976923	1.33757	0.121085
243	16.1333	220526Well 3	control	ARM112	wt	6	124.522	146.556	22.0332	1	0.00976923	1.43174	0.215247
244	16.2	220526Well 3	control	ARM112	wt	6	124.522	104.955	-19.5678	0	0.00976923	1.02533	-0.191162
245	16.2667	220526Well 3	control	ARM112	wt	8	124.522	98.7527	-25.7697	0	0.00976923	0.964738	-0.25175
246	16.3333	220526Well 3	control	ARM112	wt	7	124.522	104.685	-19.8376	0	0.00976923	1.02269	-0.193798
247	16.4	220526Well 3	control	ARM112	wt	6	124.522	111.249	-13.2735	0	0.00976923	1.08682	-0.129672
248	16.4667	220526Well 3	control	ARM112	wt	6	124.522	143.536	19.0134	1	0.00976923	1.40223	0.185747
249	16.5333	220526Well 3	control	ARM112	wt	6	124.522	112.152	-12.3709	0	0.00976923	1.09563	-0.120854
250	16.6	220526Well 3	control	ARM112	wt	6	124.522	108.663	-15.8592	0	0.00976923	1.06156	-0.154932
251	16.6667	220526Well 3	control	ARM112	wt	6	124.522	136.652	12.1294	1	0.00976923	1.33498	0.118495
252	16.7333	220526Well 3	control	ARM112	wt	6	124.522	114.68	-9.84275	0	0.00976923	1.12033	-0.0961561
253	16.8	220526Well 3	control	ARM112	wt	6	124.522	107.779	-16.7438	0	0.00976923	1.05291	-0.163574
254	16.8667	220526Well 3	control	ARM112	wt	6	124.522	98.5334	-25.989	0	0.00976923	0.962596	-0.253893
255	16.9333	220526Well 3	control	ARM112	wt	5	124.522	96.0419	-28.4805	0	0.00976923	0.938255	-0.278233
256	17	220526Well 3	control	ARM112	wt	6	124.522	87.0783	-37.4441	0	0.00976923	0.850688	-0.3658
257	17.0667	220526Well 3	control	ARM112	wt	6	124.522	88.8286	-35.6938	0	0.00976923	0.867787	-0.348701
258	17.1333	220526Well 3	control	ARM112	wt	5	124.522	86.3413	-38.1811	0	0.00976923	0.843488	-0.373
259	17.2	220526Well 3	control	ARM112	wt	6	124.522	88.1295	-36.3929	0	0.00976923	0.860958	-0.355531
260	17.2667	220526Well 3	control	ARM112	wt	6	124.522	88.452	-36.0704	0	0.00976923	0.864108	-0.35238
261	17.3333	220526Well 3	control	ARM112	wt	7	124.522	72.1764	-52.346	0	0.00976923	0.705108	-0.51138
262	17.4	220526Well 3	control	ARM112	wt	6	124.522	128.82	4.29798	1	0.00976923	1.25848	0.041988
263	17.4667	220526Well 3	control	ARM112	wt	6	124.522	118.922	-5.60007	0	0.00976923	1.16178	-0.0547083
264	17.5333	220526Well 3	control	ARM112	wt	6	124.522	129.395	4.87292	1	0.00976923	1.26409	0.0476047
265	17.6	220526Well 3	control	ARM112	wt	6	124.522	121.999	-2.52329	0	0.00976923	1.19184	-0.0246506
266	17.6667	220526Well 3	control	ARM112	wt	6	124.522	144.868	20.3451	1	0.00976923	1.41524	0.198756
267	17.7333	220526Well 3	control	ARM112	wt	6	124.522	156.958	32.4353	1	0.00976923	1.53336	0.316868
268	17.8	220526Well 3	control	ARM112	wt	6	124.522	128.54	4.01809	1	0.00976923	1.25574	0.0392537
269	17.8667	220526Well 3	control	ARM112	wt	6	124.522	109.571	-14.9511	0	0.00976923	1.07043	-0.146061
270	17.9333	220526Well 3	control	ARM112	wt	6	124.522	102.172	-22.3503	0	0.00976923	0.998142	-0.218346
271	18	220526Well 3	control	ARM112	wt	6	124.522	116.354	-8.16886	0	0.00976923	1.13668	-0.0798035
272	18.0667	220526Well 3	control	ARM112	wt	6	124.522	112.817	-11.7058	0	0.00976923	1.10213	-0.114357
273	18.1333	220526Well 3	control	ARM112	wt	6	124.522	114.48	-10.0419	0	0.00976923	1.11839	-0.0981019
274	18.2	220526Well 3	control	ARM112	wt	5	124.522	125.666	1.14317	1	0.00976923	1.22766	0.0111679
275	18.2667	220526Well 3	control	ARM112	wt	6	124.522	112.207	-12.3152	0	0.00976923	1.09618	-0.12031
276	18.3333	220526Well 3	control	ARM112	wt	6	124.522	151.597	27.0748	1	0.00976923	1.48099	0.2645
277	18.4	220526Well 3	control	ARM112	wt	6	124.522	161.343	36.8202	1	0.00976923	1.57619	0.359705
278	18.4667	220526Well 3	control	ARM112	wt	6	124.522	180.183	55.6602	1	0.00976923	1.76025	0.543758
279	18.5333	220526Well 3	control	ARM112	wt	6	124.522	140.284	15.7619	1	0.00976923	1.37047	0.153982
280	18.6	220526Well 3	control	ARM112	wt	6	124.522	112.3	-12.2224	0	0.00976923	1.09708	-0.119403
281	18.6667	220526Well 3	control	ARM112	wt	5	124.522	114.937	-9.58567	0	0.00976923	1.12284	-0.0936446
282	18.7333	220526Well 3	control	ARM112	wt	6	124.522	113.771	-10.751	0	0.00976923	1.11146	-0.105029
283	18.8	220526Well 3	control	ARM112	wt	7	124.522	107.952	-16.57	0	0.00976923	1.05461	-0.161876
284	18.8667	220526Well 3	control	ARM112	wt	6	124.522	125.247	0.724715	1	0.00976923	1.22357	0.00707991
285	18.9333	220526Well 3	control	ARM112	wt	6	124.522	119.712	-4.81077	0	0.00976923	1.16949	-0.0469976
286	19	220526Well 3	control	ARM112	wt	6	124.522	111.473	-13.0496	0	0.00976923	1.089	-0.127484
287	19.0667	220526Well 3	control	ARM112	wt	6	124.522	124.542	0.0195058	1	0.00976923	1.21668	0.000190557
288	19.1333	220526Well 3	control	ARM112	wt	7	124.522	98.8196	-25.7028	0	0.00976923	0.965392	-0.251096
289	19.2	220526Well 3	control	ARM112	wt	5	124.522	84.9426	-39.5798	0	0.00976923	0.829824	-0.386664
290	19.2667	220526Well 3	control	ARM112	wt	6	124.522	90.8955	-33.6269	0	0.00976923	0.887979	-0.328509
291	19.3333	220526Well 3	control	ARM112	wt	6	124.522	149.576	25.0534	1	0.00976923	1.46124	0.244752
292	19.4	220526Well 3	control	ARM112	wt	6	124.522	138.688	14.1656	1	0.00976923	1.35487	0.138387
293	19.4667	220526Well 3	control	ARM112	wt	6	124.522	107.835	-16.6874	0	0.00976923	1.05347	-0.163023
294	19.5333	220526Well 3	control	ARM112	wt	6	124.522	112.293	-12.2297	0	0.00976923	1.09701	-0.119474
295	19.6	220526Well 3	control	ARM112	wt	7	124.522	106.224	-18.2989	0	0.00976923	1.03772	-0.178766
296	19.6667	220526Well 3	control	ARM112	wt	7	124.522	134.623	10.1003	1	0.00976923	1.31516	0.0986726
297	19.7333	220526Well 3	control	ARM112	wt	6	124.522	119.712	-4.81056	0	0.00976923	1.16949	-0.0469954
298	19.8	220526Well 3	control	ARM112	wt	7	124.522	121.451	-3.07124	0	0.00976923	1.18648	-0.0300037
299	19.8667	220526Well 3	control	ARM112	wt	6	124.522	125.828	1.3051	1	0.00976923	1.22924	0.0127498
300	19.9333	220526Well 3	control	ARM112	wt	6	124.522	127.624	3.10161	1	0.00976923	1.24679	0.0303003
301	20	220526Well 3	control	ARM112	wt	6	124.522	142.908	18.3856	1	0.00976923	1.3961	0.179613
1	0	220526Well 4	predator	ARM112	wt	3	127.538	202.511	74.9728	1	0.00976923	1.97838	0.732427
2	0.0666667	220526Well 4	predator	ARM112	wt	3	127.538	214.747	87.209	1	0.00976923	2.09791	0.851965
3	0.133333	220526Well 4	predator	ARM112	wt	3	127.538	173.419	45.8812	1	0.00976923	1.69417	0.448224
4	0.2	220526Well 4	predator	ARM112	wt	3	127.538	121.944	-5.59438	0	0.00976923	1.1913	-0.0546528
5	0.266667	220526Well 4	predator	ARM112	wt	4	127.538	116.23	-11.3077	0	0.00976923	1.13548	-0.110467
6	0.333333	220526Well 4	predator	ARM112	wt	2	127.538	120.175	-7.36283	0	0.00976923	1.17402	-0.0719291
7	0.4	220526Well 4	predator	ARM112	wt	3	127.538	135.493	7.95469	1	0.00976923	1.32366	0.0777112
8	0.466667	220526Well 4	predator	ARM112	wt	3	127.538	139.4	11.8617	1	0.00976923	1.36183	0.11588
9	0.533333	220526Well 4	predator	ARM112	wt	2	127.538	130.451	2.91312	1	0.00976923	1.27441	0.028459
10	0.6	220526Well 4	predator	ARM112	wt	4	127.538	121.602	-5.93563	0	0.00976923	1.18796	-0.0579866
11	0.666667	220526Well 4	predator	ARM112	wt	3	127.538	137.564	10.026	1	0.00976923	1.34389	0.0979459
12	0.733333	220526Well 4	predator	ARM112	wt	3	127.538	152.51	24.9717	1	0.00976923	1.4899	0.243955
13	0.8	220526Well 4	predator	ARM112	wt	2	127.538	127.876	0.337554	1	0.00976923	1.24925	0.00329765
14	0.866667	220526Well 4	predator	ARM112	wt	3	127.538	120.834	-6.7043	0	0.00976923	1.18045	-0.0654959
15	0.933333	220526Well 4	predator	ARM112	wt	3	127.538	128.876	1.33802	1	0.00976923	1.25902	0.0130714
16	1	220526Well 4	predator	ARM112	wt	3	127.538	124.039	-3.49903	0	0.00976923	1.21177	-0.0341828
17	1.06667	220526Well 4	predator	ARM112	wt	2	127.538	134.395	6.85717	1	0.00976923	1.31294	0.0669893
18	1.13333	220526Well 4	predator	ARM112	wt	2	127.538	137.011	9.4729	1	0.00976923	1.33849	0.092543
19	1.2	220526Well 4	predator	ARM112	wt	4	127.538	122.736	-4.80158	0	0.00976923	1.19904	-0.0469078
20	1.26667	220526Well 4	predator	ARM112	wt	3	127.538	124.069	-3.46911	0	0.00976923	1.21206	-0.0338905
21	1.33333	220526Well 4	predator	ARM112	wt	3	127.538	120.709	-6.82863	0	0.00976923	1.17924	-0.0667104
22	1.4	220526Well 4	predator	ARM112	wt	3	127.538	123.274	-4.2644	0	0.00976923	1.20429	-0.0416599
23	1.46667	220526Well 4	predator	ARM112	wt	1	127.538	138.13	10.5923	1	0.00976923	1.34943	0.103479
24	1.53333	220526Well 4	predator	ARM112	wt	1	127.538	132.593	5.05532	1	0.00976923	1.29534	0.0493866
25	1.6	220526Well 4	predator	ARM112	wt	2	127.538	118.479	-9.05944	0	0.00976923	1.15744	-0.0885038
26	1.66667	220526Well 4	predator	ARM112	wt	3	127.538	124.944	-2.59451	0	0.00976923	1.2206	-0.0253464
27	1.73333	220526Well 4	predator	ARM112	wt	4	127.538	129.725	2.18677	1	0.00976923	1.26731	0.021363
28	1.8	220526Well 4	predator	ARM112	wt	3	127.538	129.089	1.55054	1	0.00976923	1.2611	0.0151476
29	1.86667	220526Well 4	predator	ARM112	wt	2	127.538	138.97	11.4317	1	0.00976923	1.35763	0.111679
30	1.93333	220526Well 4	predator	ARM112	wt	3	127.538	124.77	-2.76809	0	0.00976923	1.21891	-0.0270421
31	2	220526Well 4	predator	ARM112	wt	3	127.538	123.151	-4.38707	0	0.00976923	1.20309	-0.0428583
32	2.06667	220526Well 4	predator	ARM112	wt	4	127.538	119.279	-8.25875	0	0.00976923	1.16527	-0.0806816
33	2.13333	220526Well 4	predator	ARM112	wt	3	127.538	105.813	-21.7255	0	0.00976923	1.03371	-0.212241
34	2.2	220526Well 4	predator	ARM112	wt	3	127.538	113.304	-14.2343	0	0.00976923	1.10689	-0.139058
35	2.26667	220526Well 4	predator	ARM112	wt	1	127.538	125.495	-2.04303	0	0.00976923	1.22599	-0.0199588
36	2.33333	220526Well 4	predator	ARM112	wt	2	127.538	121.804	-5.73451	0	0.00976923	1.18993	-0.0560218
37	2.4	220526Well 4	predator	ARM112	wt	2	127.538	124.778	-2.76045	0	0.00976923	1.21898	-0.0269675
38	2.46667	220526Well 4	predator	ARM112	wt	2	127.538	124.139	-3.39893	0	0.00976923	1.21274	-0.033205
39	2.53333	220526Well 4	predator	ARM112	wt	2	127.538	126.516	-1.02178	0	0.00976923	1.23597	-0.00998201
40	2.6	220526Well 4	predator	ARM112	wt	3	127.538	117.902	-9.63652	0	0.00976923	1.15181	-0.0941414
41	2.66667	220526Well 4	predator	ARM112	wt	3	127.538	115.668	-11.8702	0	0.00976923	1.12999	-0.115963
42	2.73333	220526Well 4	predator	ARM112	wt	3	127.538	115.709	-11.8293	0	0.00976923	1.13039	-0.115563
43	2.8	220526Well 4	predator	ARM112	wt	4	127.538	116.039	-11.4992	0	0.00976923	1.13361	-0.112339
44	2.86667	220526Well 4	predator	ARM112	wt	4	127.538	109.889	-17.6494	0	0.00976923	1.07353	-0.172421
45	2.93333	220526Well 4	predator	ARM112	wt	3	127.538	124.758	-2.78029	0	0.00976923	1.21879	-0.0271613
46	3	220526Well 4	predator	ARM112	wt	3	127.538	122.303	-5.23553	0	0.00976923	1.1948	-0.0511471
47	3.06667	220526Well 4	predator	ARM112	wt	2	127.538	146.661	19.1233	1	0.00976923	1.43277	0.18682
48	3.13333	220526Well 4	predator	ARM112	wt	2	127.538	124.291	-3.2472	0	0.00976923	1.21423	-0.0317226
49	3.2	220526Well 4	predator	ARM112	wt	4	127.538	129.319	1.78126	1	0.00976923	1.26335	0.0174016
50	3.26667	220526Well 4	predator	ARM112	wt	3	127.538	114.147	-13.391	0	0.00976923	1.11513	-0.13082
51	3.33333	220526Well 4	predator	ARM112	wt	4	127.538	122.284	-5.25414	0	0.00976923	1.19462	-0.0513289
52	3.4	220526Well 4	predator	ARM112	wt	2	127.538	196.996	69.458	1	0.00976923	1.9245	0.678551
53	3.46667	220526Well 4	predator	ARM112	wt	2	127.538	203.219	75.6811	1	0.00976923	1.98529	0.739346
54	3.53333	220526Well 4	predator	ARM112	wt	3	127.538	180.221	52.6829	1	0.00976923	1.76062	0.514672
55	3.6	220526Well 4	predator	ARM112	wt	3	127.538	171.576	44.0375	1	0.00976923	1.67616	0.430212
56	3.66667	220526Well 4	predator	ARM112	wt	3	127.538	148.316	20.7778	1	0.00976923	1.44893	0.202983
57	3.73333	220526Well 4	predator	ARM112	wt	3	127.538	150.27	22.7321	1	0.00976923	1.46802	0.222075
58	3.8	220526Well 4	predator	ARM112	wt	2	127.538	141.56	14.0218	1	0.00976923	1.38293	0.136982
59	3.86667	220526Well 4	predator	ARM112	wt	4	127.538	126.363	-1.17496	0	0.00976923	1.23447	-0.0114785
60	3.93333	220526Well 4	predator	ARM112	wt	3	127.538	128.844	1.3055	1	0.00976923	1.2587	0.0127537
61	4	220526Well 4	predator	ARM112	wt	3	127.538	129.611	2.07325	1	0.00976923	1.2662	0.0202541
62	4.06667	220526Well 4	predator	ARM112	wt	3	127.538	150.042	22.5039	1	0.00976923	1.46579	0.219846
63	4.13333	220526Well 4	predator	ARM112	wt	3	127.538	130.669	3.13106	1	0.00976923	1.27654	0.030588
64	4.2	220526Well 4	predator	ARM112	wt	3	127.538	131.23	3.69217	1	0.00976923	1.28202	0.0360696
65	4.26667	220526Well 4	predator	ARM112	wt	3	127.538	128.135	0.597015	1	0.00976923	1.25178	0.00583237
66	4.33333	220526Well 4	predator	ARM112	wt	3	127.538	119.808	-7.73012	0	0.00976923	1.17043	-0.0755174
67	4.4	220526Well 4	predator	ARM112	wt	4	127.538	113.454	-14.0836	0	0.00976923	1.10836	-0.137586
68	4.46667	220526Well 4	predator	ARM112	wt	4	127.538	124.552	-2.98617	0	0.00976923	1.21678	-0.0291726
69	4.53333	220526Well 4	predator	ARM112	wt	3	127.538	122.621	-4.91671	0	0.00976923	1.19792	-0.0480325
70	4.6	220526Well 4	predator	ARM112	wt	3	127.538	100.769	-26.7687	0	0.00976923	0.984439	-0.261509
71	4.66667	220526Well 4	predator	ARM112	wt	3	127.538	103.909	-23.6292	0	0.00976923	1.01511	-0.230839
72	4.73333	220526Well 4	predator	ARM112	wt	3	127.538	161.164	33.6262	1	0.00976923	1.57445	0.328502
73	4.8	220526Well 4	predator	ARM112	wt	3	127.538	136.45	8.91192	1	0.00976923	1.33301	0.0870626
74	4.86667	220526Well 4	predator	ARM112	wt	3	127.538	138.201	10.6634	1	0.00976923	1.35012	0.104173
75	4.93333	220526Well 4	predator	ARM112	wt	3	127.538	137.018	9.48033	1	0.00976923	1.33856	0.0926155
76	5	220526Well 4	predator	ARM112	wt	3	127.538	151.517	23.9785	1	0.00976923	1.4802	0.234252
77	5.06667	220526Well 4	predator	ARM112	wt	3	127.538	146.074	18.5358	1	0.00976923	1.42703	0.18108
78	5.13333	220526Well 4	predator	ARM112	wt	3	127.538	124.675	-2.86287	0	0.00976923	1.21798	-0.027968
79	5.2	220526Well 4	predator	ARM112	wt	3	127.538	153.183	25.6446	1	0.00976923	1.49648	0.250528
80	5.26667	220526Well 4	predator	ARM112	wt	3	127.538	141.184	13.6457	1	0.00976923	1.37926	0.133308
81	5.33333	220526Well 4	predator	ARM112	wt	3	127.538	136.25	8.71197	1	0.00976923	1.33106	0.0851093
82	5.4	220526Well 4	predator	ARM112	wt	3	127.538	140.322	12.7837	1	0.00976923	1.37084	0.124887
83	5.46667	220526Well 4	predator	ARM112	wt	3	127.538	137.836	10.2975	1	0.00976923	1.34655	0.100598
84	5.53333	220526Well 4	predator	ARM112	wt	3	127.538	140.986	13.4476	1	0.00976923	1.37732	0.131373
85	5.6	220526Well 4	predator	ARM112	wt	3	127.538	139.809	12.2711	1	0.00976923	1.36583	0.119879
86	5.66667	220526Well 4	predator	ARM112	wt	3	127.538	127.784	0.245503	1	0.00976923	1.24835	0.00239838
87	5.73333	220526Well 4	predator	ARM112	wt	3	127.538	144.85	17.312	1	0.00976923	1.41507	0.169125
88	5.8	220526Well 4	predator	ARM112	wt	3	127.538	129.905	2.36723	1	0.00976923	1.26907	0.023126
89	5.86667	220526Well 4	predator	ARM112	wt	3	127.538	133.678	6.14045	1	0.00976923	1.30594	0.0599875
90	5.93333	220526Well 4	predator	ARM112	wt	3	127.538	136.263	8.72534	1	0.00976923	1.33119	0.0852398
91	6	220526Well 4	predator	ARM112	wt	3	127.538	132.527	4.98847	1	0.00976923	1.29468	0.0487336
92	6.06667	220526Well 4	predator	ARM112	wt	3	127.538	125.044	-2.49447	0	0.00976923	1.22158	-0.024369
93	6.13333	220526Well 4	predator	ARM112	wt	3	127.538	118.021	-9.51712	0	0.00976923	1.15297	-0.092975
94	6.2	220526Well 4	predator	ARM112	wt	3	127.538	134.762	7.2244	1	0.00976923	1.31653	0.0705768
95	6.26667	220526Well 4	predator	ARM112	wt	3	127.538	134.861	7.32306	1	0.00976923	1.31749	0.0715406
96	6.33333	220526Well 4	predator	ARM112	wt	3	127.538	147.384	19.846	1	0.00976923	1.43983	0.19388
97	6.4	220526Well 4	predator	ARM112	wt	3	127.538	154.752	27.2137	1	0.00976923	1.51181	0.265857
98	6.46667	220526Well 4	predator	ARM112	wt	3	127.538	128.473	0.935331	1	0.00976923	1.25509	0.00913747
99	6.53333	220526Well 4	predator	ARM112	wt	3	127.538	133.608	6.07021	1	0.00976923	1.30525	0.0593013
100	6.6	220526Well 4	predator	ARM112	wt	3	127.538	148.172	20.6341	1	0.00976923	1.44753	0.20158
101	6.66667	220526Well 4	predator	ARM112	wt	3	127.538	123.585	-3.95317	0	0.00976923	1.20733	-0.0386195
102	6.73333	220526Well 4	predator	ARM112	wt	3	127.538	111.698	-15.8397	0	0.00976923	1.09121	-0.154741
103	6.8	220526Well 4	predator	ARM112	wt	3	127.538	113.352	-14.1862	0	0.00976923	1.10736	-0.138588
104	6.86667	220526Well 4	predator	ARM112	wt	3	127.538	115.675	-11.8626	0	0.00976923	1.13006	-0.115889
105	6.93333	220526Well 4	predator	ARM112	wt	3	127.538	122.237	-5.3013	0	0.00976923	1.19416	-0.0517896
106	7	220526Well 4	predator	ARM112	wt	3	127.538	117.031	-10.5073	0	0.00976923	1.1433	-0.102648
107	7.06667	220526Well 4	predator	ARM112	wt	3	127.538	125.221	-2.31691	0	0.00976923	1.22331	-0.0226345
108	7.13333	220526Well 4	predator	ARM112	wt	3	127.538	100.108	-27.4297	0	0.00976923	0.977981	-0.267967
109	7.2	220526Well 4	predator	ARM112	wt	3	127.538	111.365	-16.1726	0	0.00976923	1.08795	-0.157994
110	7.26667	220526Well 4	predator	ARM112	wt	3	127.538	111.988	-15.5503	0	0.00976923	1.09403	-0.151915
111	7.33333	220526Well 4	predator	ARM112	wt	3	127.538	120.759	-6.77888	0	0.00976923	1.17972	-0.0662244
112	7.4	220526Well 4	predator	ARM112	wt	3	127.538	133.746	6.20795	1	0.00976923	1.3066	0.0606469
113	7.46667	220526Well 4	predator	ARM112	wt	3	127.538	126.604	-0.934283	0	0.00976923	1.23682	-0.00912723
114	7.53333	220526Well 4	predator	ARM112	wt	3	127.538	139.849	12.3109	1	0.00976923	1.36622	0.120268
115	7.6	220526Well 4	predator	ARM112	wt	3	127.538	152.388	24.8499	1	0.00976923	1.48871	0.242764
116	7.66667	220526Well 4	predator	ARM112	wt	3	127.538	135.958	8.42034	1	0.00976923	1.32821	0.0822602
117	7.73333	220526Well 4	predator	ARM112	wt	3	127.538	141.05	13.5121	1	0.00976923	1.37795	0.132003
118	7.8	220526Well 4	predator	ARM112	wt	3	127.538	151.331	23.7926	1	0.00976923	1.47838	0.232435
119	7.86667	220526Well 4	predator	ARM112	wt	3	127.538	134.801	7.26256	1	0.00976923	1.3169	0.0709497
120	7.93333	220526Well 4	predator	ARM112	wt	3	127.538	123.651	-3.88659	0	0.00976923	1.20798	-0.037969
121	8	220526Well 4	predator	ARM112	wt	3	127.538	125.488	-2.04975	0	0.00976923	1.22592	-0.0200245
122	8.06667	220526Well 4	predator	ARM112	wt	3	127.538	109.688	-17.8499	0	0.00976923	1.07157	-0.17438
123	8.13333	220526Well 4	predator	ARM112	wt	3	127.538	105.934	-21.6039	0	0.00976923	1.03489	-0.211054
124	8.2	220526Well 4	predator	ARM112	wt	3	127.538	103.747	-23.7914	0	0.00976923	1.01352	-0.232424
125	8.26667	220526Well 4	predator	ARM112	wt	3	127.538	92.6039	-34.9342	0	0.00976923	0.904669	-0.34128
126	8.33333	220526Well 4	predator	ARM112	wt	3	127.538	115.43	-12.1085	0	0.00976923	1.12766	-0.11829
127	8.4	220526Well 4	predator	ARM112	wt	3	127.538	87.1219	-40.4161	0	0.00976923	0.851114	-0.394834
128	8.46667	220526Well 4	predator	ARM112	wt	3	127.538	75.3711	-52.167	0	0.00976923	0.736317	-0.509631
129	8.53333	220526Well 4	predator	ARM112	wt	3	127.538	104.93	-22.6078	0	0.00976923	1.02509	-0.220861
130	8.6	220526Well 4	predator	ARM112	wt	3	127.538	83.7387	-43.7993	0	0.00976923	0.818063	-0.427886
131	8.66667	220526Well 4	predator	ARM112	wt	4	127.538	76.3804	-51.1576	0	0.00976923	0.746178	-0.499771
132	8.73333	220526Well 4	predator	ARM112	wt	2	127.538	139.333	11.7947	1	0.00976923	1.36117	0.115225
133	8.8	220526Well 4	predator	ARM112	wt	3	127.538	90.8348	-36.7032	0	0.00976923	0.887386	-0.358562
134	8.86667	220526Well 4	predator	ARM112	wt	3	127.538	96.5936	-30.9444	0	0.00976923	0.943645	-0.302303
135	8.93333	220526Well 4	predator	ARM112	wt	4	127.538	93.605	-33.933	0	0.00976923	0.914449	-0.3315
136	9	220526Well 4	predator	ARM112	wt	3	127.538	174.229	46.6906	1	0.00976923	1.70208	0.456131
137	9.06667	220526Well 4	predator	ARM112	wt	3	127.538	169.092	41.5538	1	0.00976923	1.6519	0.405949
138	9.13333	220526Well 4	predator	ARM112	wt	3	127.538	159.479	31.9413	1	0.00976923	1.55799	0.312042
139	9.2	220526Well 4	predator	ARM112	wt	3	127.538	190.619	63.0814	1	0.00976923	1.86221	0.616257
140	9.26667	220526Well 4	predator	ARM112	wt	3	127.538	175.922	48.3838	1	0.00976923	1.71862	0.472672
141	9.33333	220526Well 4	predator	ARM112	wt	3	127.538	178.063	50.5254	1	0.00976923	1.73954	0.493595
142	9.4	220526Well 4	predator	ARM112	wt	3	127.538	161.691	34.1534	1	0.00976923	1.5796	0.333652
143	9.46667	220526Well 4	predator	ARM112	wt	3	127.538	174.994	47.4559	1	0.00976923	1.70956	0.463608
144	9.53333	220526Well 4	predator	ARM112	wt	3	127.538	178.582	51.0443	1	0.00976923	1.74461	0.498664
145	9.6	220526Well 4	predator	ARM112	wt	3	127.538	170.554	43.016	1	0.00976923	1.66618	0.420233
146	9.66667	220526Well 4	predator	ARM112	wt	3	127.538	151.249	23.7113	1	0.00976923	1.47759	0.231641
147	9.73333	220526Well 4	predator	ARM112	wt	3	127.538	157.106	29.5684	1	0.00976923	1.53481	0.288861
148	9.8	220526Well 4	predator	ARM112	wt	3	127.538	145.907	18.369	1	0.00976923	1.4254	0.179451
149	9.86667	220526Well 4	predator	ARM112	wt	3	127.538	144.812	17.2737	1	0.00976923	1.4147	0.16875
150	9.93333	220526Well 4	predator	ARM112	wt	3	127.538	144.309	16.7712	1	0.00976923	1.40979	0.163841
151	10	220526Well 4	predator	ARM112	wt	3	127.538	122.696	-4.84208	0	0.00976923	1.19865	-0.0473034
152	10.0667	220526Well 4	predator	ARM112	wt	3	127.538	111.644	-15.8942	0	0.00976923	1.09067	-0.155274
153	10.1333	220526Well 4	predator	ARM112	wt	3	127.538	165.698	38.16	1	0.00976923	1.61874	0.372794
154	10.2	220526Well 4	predator	ARM112	wt	3	127.538	160.908	33.3701	1	0.00976923	1.57195	0.326001
155	10.2667	220526Well 4	predator	ARM112	wt	3	127.538	131.822	4.28418	1	0.00976923	1.2878	0.0418532
156	10.3333	220526Well 4	predator	ARM112	wt	3	127.538	129.015	1.47689	1	0.00976923	1.26038	0.0144281
157	10.4	220526Well 4	predator	ARM112	wt	3	127.538	122.877	-4.66098	0	0.00976923	1.20041	-0.0455342
158	10.4667	220526Well 4	predator	ARM112	wt	3	127.538	115.385	-12.1528	0	0.00976923	1.12723	-0.118723
159	10.5333	220526Well 4	predator	ARM112	wt	3	127.538	112.075	-15.4626	0	0.00976923	1.09489	-0.151058
160	10.6	220526Well 4	predator	ARM112	wt	3	127.538	108.001	-19.5373	0	0.00976923	1.05508	-0.190865
161	10.6667	220526Well 4	predator	ARM112	wt	3	127.538	111.341	-16.1973	0	0.00976923	1.08771	-0.158235
162	10.7333	220526Well 4	predator	ARM112	wt	3	127.538	110.652	-16.886	0	0.00976923	1.08099	-0.164964
163	10.8	220526Well 4	predator	ARM112	wt	3	127.538	116.291	-11.2469	0	0.00976923	1.13607	-0.109874
164	10.8667	220526Well 4	predator	ARM112	wt	3	127.538	120.479	-7.05863	0	0.00976923	1.17699	-0.0689574
165	10.9333	220526Well 4	predator	ARM112	wt	3	127.538	100.879	-26.6586	0	0.00976923	0.985515	-0.260434
166	11	220526Well 4	predator	ARM112	wt	3	127.538	99.6692	-27.8688	0	0.00976923	0.973692	-0.272257
167	11.0667	220526Well 4	predator	ARM112	wt	3	127.538	88.1762	-39.3618	0	0.00976923	0.861414	-0.384535
168	11.1333	220526Well 4	predator	ARM112	wt	3	127.538	86.157	-41.3811	0	0.00976923	0.841687	-0.404261
169	11.2	220526Well 4	predator	ARM112	wt	3	127.538	93.38	-34.158	0	0.00976923	0.912251	-0.333698
170	11.2667	220526Well 4	predator	ARM112	wt	3	127.538	123.45	-4.0883	0	0.00976923	1.20601	-0.0399395
171	11.3333	220526Well 4	predator	ARM112	wt	3	127.538	101.282	-26.2565	0	0.00976923	0.989443	-0.256506
172	11.4	220526Well 4	predator	ARM112	wt	3	127.538	100.724	-26.8145	0	0.00976923	0.983992	-0.261957
173	11.4667	220526Well 4	predator	ARM112	wt	3	127.538	100.274	-27.2641	0	0.00976923	0.9796	-0.266349
174	11.5333	220526Well 4	predator	ARM112	wt	3	127.538	105.445	-22.0931	0	0.00976923	1.03012	-0.215833
175	11.6	220526Well 4	predator	ARM112	wt	3	127.538	108.678	-18.8599	0	0.00976923	1.0617	-0.184247
176	11.6667	220526Well 4	predator	ARM112	wt	3	127.538	118.651	-8.88754	0	0.00976923	1.15912	-0.0868244
177	11.7333	220526Well 4	predator	ARM112	wt	3	127.538	125.797	-1.74071	0	0.00976923	1.22894	-0.0170054
178	11.8	220526Well 4	predator	ARM112	wt	3	127.538	185.853	58.3152	1	0.00976923	1.81564	0.569695
179	11.8667	220526Well 4	predator	ARM112	wt	3	127.538	172.736	45.1981	1	0.00976923	1.6875	0.441551
180	11.9333	220526Well 4	predator	ARM112	wt	3	127.538	190.673	63.1348	1	0.00976923	1.86273	0.616778
181	12	220526Well 4	predator	ARM112	wt	3	127.538	188.253	60.715	1	0.00976923	1.83909	0.593139
182	12.0667	220526Well 4	predator	ARM112	wt	3	127.538	189.916	62.3782	1	0.00976923	1.85534	0.609387
183	12.1333	220526Well 4	predator	ARM112	wt	3	127.538	166.899	39.361	1	0.00976923	1.63048	0.384527
184	12.2	220526Well 4	predator	ARM112	wt	3	127.538	157.843	30.3052	1	0.00976923	1.54201	0.296059
185	12.2667	220526Well 4	predator	ARM112	wt	3	127.538	213.959	86.4207	1	0.00976923	2.09021	0.844264
186	12.3333	220526Well 4	predator	ARM112	wt	3	127.538	212.779	85.2412	1	0.00976923	2.07869	0.832741
187	12.4	220526Well 4	predator	ARM112	wt	3	127.538	190.085	62.5471	1	0.00976923	1.85699	0.611037
188	12.4667	220526Well 4	predator	ARM112	wt	3	127.538	194.207	66.6685	1	0.00976923	1.89725	0.6513
189	12.5333	220526Well 4	predator	ARM112	wt	3	127.538	136.308	8.76986	1	0.00976923	1.33162	0.0856748
190	12.6	220526Well 4	predator	ARM112	wt	3	127.538	171.106	43.568	1	0.00976923	1.67157	0.425626
191	12.6667	220526Well 4	predator	ARM112	wt	3	127.538	149.541	22.003	1	0.00976923	1.4609	0.214952
192	12.7333	220526Well 4	predator	ARM112	wt	3	127.538	128.637	1.09881	1	0.00976923	1.25668	0.0107345
193	12.8	220526Well 4	predator	ARM112	wt	3	127.538	134.016	6.47776	1	0.00976923	1.30923	0.0632827
194	12.8667	220526Well 4	predator	ARM112	wt	3	127.538	160.317	32.7785	1	0.00976923	1.56617	0.320221
195	12.9333	220526Well 4	predator	ARM112	wt	3	127.538	146.117	18.5793	1	0.00976923	1.42745	0.181506
196	13	220526Well 4	predator	ARM112	wt	3	127.538	178.807	51.2685	1	0.00976923	1.7468	0.500854
197	13.0667	220526Well 4	predator	ARM112	wt	3	127.538	185.081	57.5425	1	0.00976923	1.80809	0.562146
198	13.1333	220526Well 4	predator	ARM112	wt	3	127.538	144.07	16.5324	1	0.00976923	1.40746	0.161509
199	13.2	220526Well 4	predator	ARM112	wt	3	127.538	133.716	6.17837	1	0.00976923	1.30631	0.0603579
200	13.2667	220526Well 4	predator	ARM112	wt	3	127.538	124.182	-3.35574	0	0.00976923	1.21317	-0.032783
201	13.3333	220526Well 4	predator	ARM112	wt	3	127.538	165.194	37.6556	1	0.00976923	1.61381	0.367866
202	13.4	220526Well 4	predator	ARM112	wt	3	127.538	142.104	14.5663	1	0.00976923	1.38825	0.142301
203	13.4667	220526Well 4	predator	ARM112	wt	3	127.538	146.849	19.3109	1	0.00976923	1.4346	0.188653
204	13.5333	220526Well 4	predator	ARM112	wt	3	127.538	180.808	53.2697	1	0.00976923	1.76635	0.520404
205	13.6	220526Well 4	predator	ARM112	wt	3	127.538	153.643	26.1047	1	0.00976923	1.50097	0.255023
206	13.6667	220526Well 4	predator	ARM112	wt	3	127.538	153.729	26.1908	1	0.00976923	1.50181	0.255863
207	13.7333	220526Well 4	predator	ARM112	wt	3	127.538	170.473	42.935	1	0.00976923	1.66539	0.419442
208	13.8	220526Well 4	predator	ARM112	wt	3	127.538	226.974	99.4363	1	0.00976923	2.21737	0.971417
209	13.8667	220526Well 4	predator	ARM112	wt	3	127.538	212.669	85.1314	1	0.00976923	2.07762	0.831668
210	13.9333	220526Well 4	predator	ARM112	wt	3	127.538	230.224	102.685	1	0.00976923	2.24911	1.00316
211	14	220526Well 4	predator	ARM112	wt	3	127.538	228.431	100.893	1	0.00976923	2.2316	0.985651
212	14.0667	220526Well 4	predator	ARM112	wt	3	127.538	216.621	89.0828	1	0.00976923	2.11622	0.87027
213	14.1333	220526Well 4	predator	ARM112	wt	3	127.538	215.4	87.8616	1	0.00976923	2.10429	0.858341
214	14.2	220526Well 4	predator	ARM112	wt	3	127.538	181.601	54.0627	1	0.00976923	1.7741	0.528151
215	14.2667	220526Well 4	predator	ARM112	wt	3	127.538	216.065	88.5269	1	0.00976923	2.11079	0.86484
216	14.3333	220526Well 4	predator	ARM112	wt	3	127.538	225.643	98.1046	1	0.00976923	2.20436	0.958407
217	14.4	220526Well 4	predator	ARM112	wt	3	127.538	227.563	100.025	1	0.00976923	2.22312	0.97717
218	14.4667	220526Well 4	predator	ARM112	wt	3	127.538	195.7	68.1623	1	0.00976923	1.91184	0.665893
219	14.5333	220526Well 4	predator	ARM112	wt	3	127.538	242.646	115.108	1	0.00976923	2.37046	1.12451
220	14.6	220526Well 4	predator	ARM112	wt	3	127.538	212.496	84.9575	1	0.00976923	2.07592	0.82997
221	14.6667	220526Well 4	predator	ARM112	wt	3	127.538	198.918	71.3799	1	0.00976923	1.94328	0.697327
222	14.7333	220526Well 4	predator	ARM112	wt	3	127.538	196.67	69.1315	1	0.00976923	1.92131	0.675361
223	14.8	220526Well 4	predator	ARM112	wt	3	127.538	153.067	25.5291	1	0.00976923	1.49535	0.2494
224	14.8667	220526Well 4	predator	ARM112	wt	3	127.538	228.447	100.909	1	0.00976923	2.23175	0.9858
225	14.9333	220526Well 4	predator	ARM112	wt	3	127.538	233.442	105.904	1	0.00976923	2.28055	1.0346
226	15	220526Well 4	predator	ARM112	wt	3	127.538	261.326	133.788	1	0.00976923	2.55296	1.30701
227	15.0667	220526Well 4	predator	ARM112	wt	3	127.538	226.032	98.4944	1	0.00976923	2.20816	0.962214
228	15.1333	220526Well 4	predator	ARM112	wt	3	127.538	205.212	77.6742	1	0.00976923	2.00477	0.758817
229	15.2	220526Well 4	predator	ARM112	wt	3	127.538	220.323	92.7854	1	0.00976923	2.15239	0.906442
230	15.2667	220526Well 4	predator	ARM112	wt	3	127.538	209.693	82.1546	1	0.00976923	2.04854	0.802588
231	15.3333	220526Well 4	predator	ARM112	wt	3	127.538	211.784	84.2463	1	0.00976923	2.06897	0.823022
232	15.4	220526Well 4	predator	ARM112	wt	3	127.538	202.001	74.4626	1	0.00976923	1.97339	0.727443
233	15.4667	220526Well 4	predator	ARM112	wt	3	127.538	181.57	54.0321	1	0.00976923	1.7738	0.527852
234	15.5333	220526Well 4	predator	ARM112	wt	3	127.538	176.736	49.1979	1	0.00976923	1.72657	0.480626
235	15.6	220526Well 4	predator	ARM112	wt	3	127.538	172.745	45.2071	1	0.00976923	1.68759	0.441639
236	15.6667	220526Well 4	predator	ARM112	wt	3	127.538	168.491	40.9532	1	0.00976923	1.64603	0.400081
237	15.7333	220526Well 4	predator	ARM112	wt	3	127.538	144.981	17.4428	1	0.00976923	1.41635	0.170403
238	15.8	220526Well 4	predator	ARM112	wt	3	127.538	136.187	8.64937	1	0.00976923	1.33045	0.0844977
239	15.8667	220526Well 4	predator	ARM112	wt	3	127.538	171	43.4622	1	0.00976923	1.67054	0.424592
240	15.9333	220526Well 4	predator	ARM112	wt	3	127.538	167.412	39.8737	1	0.00976923	1.63548	0.389535
241	16	220526Well 4	predator	ARM112	wt	3	127.538	126.876	-0.662019	0	0.00976923	1.23948	-0.00646742
242	16.0667	220526Well 4	predator	ARM112	wt	3	127.538	138.561	11.0228	1	0.00976923	1.35363	0.107684
243	16.1333	220526Well 4	predator	ARM112	wt	3	127.538	145.534	17.9963	1	0.00976923	1.42176	0.17581
244	16.2	220526Well 4	predator	ARM112	wt	3	127.538	177.473	49.9354	1	0.00976923	1.73378	0.48783
245	16.2667	220526Well 4	predator	ARM112	wt	3	127.538	142.035	14.4966	1	0.00976923	1.38757	0.141621
246	16.3333	220526Well 4	predator	ARM112	wt	3	127.538	116.016	-11.5218	0	0.00976923	1.13339	-0.112559
247	16.4	220526Well 4	predator	ARM112	wt	3	127.538	132.66	5.12205	1	0.00976923	1.29599	0.0500385
248	16.4667	220526Well 4	predator	ARM112	wt	3	127.538	169.32	41.7824	1	0.00976923	1.65413	0.408182
249	16.5333	220526Well 4	predator	ARM112	wt	3	127.538	159.782	32.2437	1	0.00976923	1.56094	0.314996
250	16.6	220526Well 4	predator	ARM112	wt	3	127.538	151.012	23.4738	1	0.00976923	1.47527	0.229321
251	16.6667	220526Well 4	predator	ARM112	wt	3	127.538	163.712	36.1744	1	0.00976923	1.59935	0.353396
252	16.7333	220526Well 4	predator	ARM112	wt	3	127.538	161.223	33.6848	1	0.00976923	1.57502	0.329074
253	16.8	220526Well 4	predator	ARM112	wt	3	127.538	149.827	22.2887	1	0.00976923	1.46369	0.217743
254	16.8667	220526Well 4	predator	ARM112	wt	3	127.538	126.839	-0.699482	0	0.00976923	1.23912	-0.0068334
255	16.9333	220526Well 4	predator	ARM112	wt	4	127.538	96.7219	-30.8162	0	0.00976923	0.944898	-0.30105
256	17	220526Well 4	predator	ARM112	wt	3	127.538	112.889	-14.6492	0	0.00976923	1.10284	-0.143111
257	17.0667	220526Well 4	predator	ARM112	wt	3	127.538	202.126	74.5884	1	0.00976923	1.97462	0.728671
258	17.1333	220526Well 4	predator	ARM112	wt	3	127.538	156.191	28.6531	1	0.00976923	1.52587	0.279918
259	17.2	220526Well 4	predator	ARM112	wt	3	127.538	183.76	56.2215	1	0.00976923	1.79519	0.549241
260	17.2667	220526Well 4	predator	ARM112	wt	3	127.538	174.144	46.606	1	0.00976923	1.70125	0.455305
261	17.3333	220526Well 4	predator	ARM112	wt	3	127.538	147.846	20.3081	1	0.00976923	1.44434	0.198394
262	17.4	220526Well 4	predator	ARM112	wt	3	127.538	138.916	11.3778	1	0.00976923	1.3571	0.111152
263	17.4667	220526Well 4	predator	ARM112	wt	3	127.538	162.132	34.5939	1	0.00976923	1.5839	0.337956
264	17.5333	220526Well 4	predator	ARM112	wt	3	127.538	206	78.4623	1	0.00976923	2.01246	0.766516
265	17.6	220526Well 4	predator	ARM112	wt	3	127.538	187.344	59.806	1	0.00976923	1.83021	0.584259
266	17.6667	220526Well 4	predator	ARM112	wt	3	127.538	229.163	101.625	1	0.00976923	2.23874	0.992795
267	17.7333	220526Well 4	predator	ARM112	wt	3	127.538	182.711	55.1732	1	0.00976923	1.78495	0.538999
268	17.8	220526Well 4	predator	ARM112	wt	3	127.538	164.355	36.8171	1	0.00976923	1.60562	0.359674
269	17.8667	220526Well 4	predator	ARM112	wt	3	127.538	172.804	45.2656	1	0.00976923	1.68816	0.44221
270	17.9333	220526Well 4	predator	ARM112	wt	3	127.538	143.291	15.7531	1	0.00976923	1.39984	0.153895
271	18	220526Well 4	predator	ARM112	wt	3	127.538	132.841	5.30316	1	0.00976923	1.29776	0.0518078
272	18.0667	220526Well 4	predator	ARM112	wt	3	127.538	153.878	26.3402	1	0.00976923	1.50327	0.257324
273	18.1333	220526Well 4	predator	ARM112	wt	3	127.538	160.705	33.1671	1	0.00976923	1.56997	0.324018
274	18.2	220526Well 4	predator	ARM112	wt	3	127.538	170.81	43.2724	1	0.00976923	1.66869	0.422738
275	18.2667	220526Well 4	predator	ARM112	wt	3	127.538	138.693	11.1551	1	0.00976923	1.35492	0.108976
276	18.3333	220526Well 4	predator	ARM112	wt	3	127.538	132.468	4.93037	1	0.00976923	1.29411	0.0481659
277	18.4	220526Well 4	predator	ARM112	wt	3	127.538	176.274	48.7362	1	0.00976923	1.72206	0.476116
278	18.4667	220526Well 4	predator	ARM112	wt	3	127.538	211.658	84.1201	1	0.00976923	2.06774	0.821789
279	18.5333	220526Well 4	predator	ARM112	wt	3	127.538	132.805	5.267	1	0.00976923	1.2974	0.0514545
280	18.6	220526Well 4	predator	ARM112	wt	3	127.538	198.233	70.695	1	0.00976923	1.93658	0.690636
281	18.6667	220526Well 4	predator	ARM112	wt	3	127.538	201.073	73.5348	1	0.00976923	1.96433	0.718378
282	18.7333	220526Well 4	predator	ARM112	wt	3	127.538	182.143	54.6051	1	0.00976923	1.7794	0.53345
283	18.8	220526Well 4	predator	ARM112	wt	3	127.538	189.392	61.854	1	0.00976923	1.85022	0.604266
284	18.8667	220526Well 4	predator	ARM112	wt	3	127.538	192.417	64.8788	1	0.00976923	1.87976	0.633816
285	18.9333	220526Well 4	predator	ARM112	wt	3	127.538	171.109	43.5712	1	0.00976923	1.67161	0.425657
286	19	220526Well 4	predator	ARM112	wt	3	127.538	152.863	25.3248	1	0.00976923	1.49335	0.247404
287	19.0667	220526Well 4	predator	ARM112	wt	3	127.538	182.202	54.6639	1	0.00976923	1.77997	0.534024
288	19.1333	220526Well 4	predator	ARM112	wt	3	127.538	143.394	15.8556	1	0.00976923	1.40085	0.154897
289	19.2	220526Well 4	predator	ARM112	wt	3	127.538	131.15	3.61186	1	0.00976923	1.28123	0.0352851
290	19.2667	220526Well 4	predator	ARM112	wt	3	127.538	124.379	-3.15927	0	0.00976923	1.21508	-0.0308637
291	19.3333	220526Well 4	predator	ARM112	wt	3	127.538	113.246	-14.2918	0	0.00976923	1.10633	-0.13962
292	19.4	220526Well 4	predator	ARM112	wt	3	127.538	119.545	-7.99265	0	0.00976923	1.16787	-0.0780821
293	19.4667	220526Well 4	predator	ARM112	wt	3	127.538	141.775	14.2373	1	0.00976923	1.38504	0.139088
294	19.5333	220526Well 4	predator	ARM112	wt	3	127.538	166.879	39.3408	1	0.00976923	1.63028	0.384329
295	19.6	220526Well 4	predator	ARM112	wt	3	127.538	146.654	19.1156	1	0.00976923	1.43269	0.186745
296	19.6667	220526Well 4	predator	ARM112	wt	3	127.538	203.984	76.4462	1	0.00976923	1.99277	0.746821
297	19.7333	220526Well 4	predator	ARM112	wt	3	127.538	149.306	21.7683	1	0.00976923	1.45861	0.21266
298	19.8	220526Well 4	predator	ARM112	wt	3	127.538	146.275	18.7365	1	0.00976923	1.42899	0.183041
299	19.8667	220526Well 4	predator	ARM112	wt	3	127.538	161.098	33.5595	1	0.00976923	1.5738	0.32785
300	19.9333	220526Well 4	predator	ARM112	wt	3	127.538	201.279	73.741	1	0.00976923	1.96634	0.720393
301	20	220526Well 4	predator	ARM112	wt	3	127.538	136.237	8.69849	1	0.00976923	1.33093	0.0849775
1	0	220526Well 7	predator	ARM112	wt	3	118.006	157.281	39.2746	1	0.00976923	1.53651	0.383683
2	0.0666667	220526Well 7	predator	ARM112	wt	3	118.006	158.716	40.7103	1	0.00976923	1.55054	0.397708
3	0.133333	220526Well 7	predator	ARM112	wt	4	118.006	104.295	-13.7108	0	0.00976923	1.01888	-0.133944
4	0.2	220526Well 7	predator	ARM112	wt	2	118.006	100.436	-17.5699	0	0.00976923	0.981183	-0.171645
5	0.266667	220526Well 7	predator	ARM112	wt	3	118.006	135.843	17.837	1	0.00976923	1.32708	0.174254
6	0.333333	220526Well 7	predator	ARM112	wt	3	118.006	112.697	-5.30946	0	0.00976923	1.10096	-0.0518693
7	0.4	220526Well 7	predator	ARM112	wt	5	118.006	102.286	-15.7196	0	0.00976923	0.99926	-0.153568
8	0.466667	220526Well 7	predator	ARM112	wt	4	118.006	109.208	-8.79792	0	0.00976923	1.06688	-0.0859489
9	0.533333	220526Well 7	predator	ARM112	wt	2	118.006	102.752	-15.2543	0	0.00976923	1.00381	-0.149023
10	0.6	220526Well 7	predator	ARM112	wt	3	118.006	106.586	-11.4196	0	0.00976923	1.04127	-0.111561
11	0.666667	220526Well 7	predator	ARM112	wt	3	118.006	122.709	4.70268	1	0.00976923	1.19877	0.0459415
12	0.733333	220526Well 7	predator	ARM112	wt	2	118.006	119.417	1.41101	1	0.00976923	1.16661	0.0137845
13	0.8	220526Well 7	predator	ARM112	wt	2	118.006	113.852	-4.15368	0	0.00976923	1.11225	-0.0405782
14	0.866667	220526Well 7	predator	ARM112	wt	2	118.006	111.683	-6.32307	0	0.00976923	1.09106	-0.0617715
15	0.933333	220526Well 7	predator	ARM112	wt	2	118.006	111.177	-6.82862	0	0.00976923	1.08612	-0.0667103
16	1	220526Well 7	predator	ARM112	wt	3	118.006	107.215	-10.7907	0	0.00976923	1.04741	-0.105416
17	1.06667	220526Well 7	predator	ARM112	wt	3	118.006	110.306	-7.69991	0	0.00976923	1.07761	-0.0752222
18	1.13333	220526Well 7	predator	ARM112	wt	3	118.006	113.288	-4.71765	0	0.00976923	1.10674	-0.0460878
19	1.2	220526Well 7	predator	ARM112	wt	3	118.006	108.884	-9.12154	0	0.00976923	1.06372	-0.0891104
20	1.26667	220526Well 7	predator	ARM112	wt	3	118.006	112.69	-5.31553	0	0.00976923	1.1009	-0.0519287
21	1.33333	220526Well 7	predator	ARM112	wt	3	118.006	120.979	2.97256	1	0.00976923	1.18187	0.0290396
22	1.4	220526Well 7	predator	ARM112	wt	4	118.006	125.203	7.19697	1	0.00976923	1.22314	0.0703089
23	1.46667	220526Well 7	predator	ARM112	wt	3	118.006	132.288	14.2822	1	0.00976923	1.29235	0.139527
24	1.53333	220526Well 7	predator	ARM112	wt	3	118.006	134.91	16.9044	1	0.00976923	1.31797	0.165143
25	1.6	220526Well 7	predator	ARM112	wt	3	118.006	142.196	24.1895	1	0.00976923	1.38914	0.236313
26	1.66667	220526Well 7	predator	ARM112	wt	3	118.006	146.552	28.546	1	0.00976923	1.4317	0.278873
27	1.73333	220526Well 7	predator	ARM112	wt	3	118.006	146.698	28.6924	1	0.00976923	1.43313	0.280303
28	1.8	220526Well 7	predator	ARM112	wt	3	118.006	126.155	8.14943	1	0.00976923	1.23244	0.0796137
29	1.86667	220526Well 7	predator	ARM112	wt	2	118.006	118.743	0.736536	1	0.00976923	1.16002	0.00719539
30	1.93333	220526Well 7	predator	ARM112	wt	3	118.006	121.953	3.9465	1	0.00976923	1.19138	0.0385542
31	2	220526Well 7	predator	ARM112	wt	3	118.006	122.578	4.57231	1	0.00976923	1.1975	0.0446679
32	2.06667	220526Well 7	predator	ARM112	wt	2	118.006	114.746	-3.25993	0	0.00976923	1.12098	-0.031847
33	2.13333	220526Well 7	predator	ARM112	wt	3	118.006	114.95	-3.05619	0	0.00976923	1.12297	-0.0298566
34	2.2	220526Well 7	predator	ARM112	wt	3	118.006	119.377	1.37052	1	0.00976923	1.16622	0.0133889
35	2.26667	220526Well 7	predator	ARM112	wt	3	118.006	132.299	14.2929	1	0.00976923	1.29246	0.139631
36	2.33333	220526Well 7	predator	ARM112	wt	3	118.006	117.262	-0.744415	0	0.00976923	1.14556	-0.00727236
37	2.4	220526Well 7	predator	ARM112	wt	3	118.006	108.611	-9.39519	0	0.00976923	1.06104	-0.0917838
38	2.46667	220526Well 7	predator	ARM112	wt	3	118.006	107.989	-10.0171	0	0.00976923	1.05497	-0.0978598
39	2.53333	220526Well 7	predator	ARM112	wt	3	118.006	135.161	17.1554	1	0.00976923	1.32042	0.167595
40	2.6	220526Well 7	predator	ARM112	wt	3	118.006	185.843	67.8371	1	0.00976923	1.81554	0.662717
41	2.66667	220526Well 7	predator	ARM112	wt	3	118.006	160.515	42.5087	1	0.00976923	1.56811	0.415277
42	2.73333	220526Well 7	predator	ARM112	wt	3	118.006	195.625	77.6191	1	0.00976923	1.91111	0.758279
43	2.8	220526Well 7	predator	ARM112	wt	3	118.006	141.258	23.2522	1	0.00976923	1.37998	0.227156
44	2.86667	220526Well 7	predator	ARM112	wt	3	118.006	161.633	43.6271	1	0.00976923	1.57903	0.426203
45	2.93333	220526Well 7	predator	ARM112	wt	3	118.006	156.541	38.5345	1	0.00976923	1.52928	0.376452
46	3	220526Well 7	predator	ARM112	wt	3	118.006	151.657	33.6506	1	0.00976923	1.48157	0.32874
47	3.06667	220526Well 7	predator	ARM112	wt	3	118.006	146.34	28.3345	1	0.00976923	1.42963	0.276806
48	3.13333	220526Well 7	predator	ARM112	wt	3	118.006	111.605	-6.40147	0	0.00976923	1.09029	-0.0625375
49	3.2	220526Well 7	predator	ARM112	wt	3	118.006	97.6262	-20.3798	0	0.00976923	0.953733	-0.199095
50	3.26667	220526Well 7	predator	ARM112	wt	3	118.006	92.4185	-25.5875	0	0.00976923	0.902857	-0.249971
51	3.33333	220526Well 7	predator	ARM112	wt	3	118.006	90.0245	-27.9815	0	0.00976923	0.87947	-0.273358
52	3.4	220526Well 7	predator	ARM112	wt	3	118.006	90.9776	-27.0284	0	0.00976923	0.888781	-0.264047
53	3.46667	220526Well 7	predator	ARM112	wt	3	118.006	101.217	-16.7891	0	0.00976923	0.988812	-0.164016
54	3.53333	220526Well 7	predator	ARM112	wt	3	118.006	101.184	-16.822	0	0.00976923	0.98849	-0.164338
55	3.6	220526Well 7	predator	ARM112	wt	3	118.006	105.612	-12.3944	0	0.00976923	1.03174	-0.121084
56	3.66667	220526Well 7	predator	ARM112	wt	3	118.006	100.684	-17.3223	0	0.00976923	0.983602	-0.169226
57	3.73333	220526Well 7	predator	ARM112	wt	3	118.006	97.043	-20.963	0	0.00976923	0.948036	-0.204793
58	3.8	220526Well 7	predator	ARM112	wt	3	118.006	91.8063	-26.1997	0	0.00976923	0.896877	-0.255951
59	3.86667	220526Well 7	predator	ARM112	wt	3	118.006	95.2229	-22.7831	0	0.00976923	0.930255	-0.222573
60	3.93333	220526Well 7	predator	ARM112	wt	3	118.006	93.8688	-24.1372	0	0.00976923	0.917026	-0.235802
61	4	220526Well 7	predator	ARM112	wt	3	118.006	95.8246	-22.1814	0	0.00976923	0.936133	-0.216695
62	4.06667	220526Well 7	predator	ARM112	wt	3	118.006	94.2561	-23.7499	0	0.00976923	0.92081	-0.232018
63	4.13333	220526Well 7	predator	ARM112	wt	3	118.006	92.7906	-25.2154	0	0.00976923	0.906493	-0.246335
64	4.2	220526Well 7	predator	ARM112	wt	3	118.006	92.9485	-25.0575	0	0.00976923	0.908035	-0.244793
65	4.26667	220526Well 7	predator	ARM112	wt	3	118.006	92.2416	-25.7644	0	0.00976923	0.90113	-0.251698
66	4.33333	220526Well 7	predator	ARM112	wt	3	118.006	107.292	-10.7142	0	0.00976923	1.04816	-0.104669
67	4.4	220526Well 7	predator	ARM112	wt	3	118.006	102.526	-15.4796	0	0.00976923	1.0016	-0.151224
68	4.46667	220526Well 7	predator	ARM112	wt	3	118.006	105.744	-12.2619	0	0.00976923	1.03304	-0.119789
69	4.53333	220526Well 7	predator	ARM112	wt	3	118.006	105.67	-12.3364	0	0.00976923	1.03231	-0.120518
70	4.6	220526Well 7	predator	ARM112	wt	3	118.006	141.444	23.4381	1	0.00976923	1.3818	0.228973
71	4.66667	220526Well 7	predator	ARM112	wt	3	118.006	146	27.9937	1	0.00976923	1.42631	0.273477
72	4.73333	220526Well 7	predator	ARM112	wt	3	118.006	140.199	22.1932	1	0.00976923	1.36964	0.21681
73	4.8	220526Well 7	predator	ARM112	wt	3	118.006	135.64	17.6338	1	0.00976923	1.3251	0.172268
74	4.86667	220526Well 7	predator	ARM112	wt	3	118.006	141.466	23.4595	1	0.00976923	1.38201	0.229181
75	4.93333	220526Well 7	predator	ARM112	wt	3	118.006	131.047	13.0412	1	0.00976923	1.28023	0.127403
76	5	220526Well 7	predator	ARM112	wt	3	118.006	146.419	28.4134	1	0.00976923	1.43041	0.277577
77	5.06667	220526Well 7	predator	ARM112	wt	4	118.006	117.902	-0.104242	0	0.00976923	1.15181	-0.00101836
78	5.13333	220526Well 7	predator	ARM112	wt	3	118.006	162.735	44.729	1	0.00976923	1.5898	0.436968
79	5.2	220526Well 7	predator	ARM112	wt	3	118.006	153.414	35.4076	1	0.00976923	1.49873	0.345905
80	5.26667	220526Well 7	predator	ARM112	wt	3	118.006	132.974	14.968	1	0.00976923	1.29905	0.146225
81	5.33333	220526Well 7	predator	ARM112	wt	3	118.006	117.62	-0.385935	0	0.00976923	1.14906	-0.00377029
82	5.4	220526Well 7	predator	ARM112	wt	3	118.006	149.981	31.9752	1	0.00976923	1.4652	0.312373
83	5.46667	220526Well 7	predator	ARM112	wt	3	118.006	145.937	27.9314	1	0.00976923	1.4257	0.272868
84	5.53333	220526Well 7	predator	ARM112	wt	4	118.006	144.823	26.8168	1	0.00976923	1.41481	0.261979
85	5.6	220526Well 7	predator	ARM112	wt	2	118.006	132.402	14.3965	1	0.00976923	1.29347	0.140642
86	5.66667	220526Well 7	predator	ARM112	wt	3	118.006	118.572	0.565481	1	0.00976923	1.15835	0.00552431
87	5.73333	220526Well 7	predator	ARM112	wt	3	118.006	113.698	-4.30763	0	0.00976923	1.11075	-0.0420823
88	5.8	220526Well 7	predator	ARM112	wt	3	118.006	124.704	6.69813	1	0.00976923	1.21826	0.0654356
89	5.86667	220526Well 7	predator	ARM112	wt	3	118.006	120.019	2.01325	1	0.00976923	1.1725	0.0196679
90	5.93333	220526Well 7	predator	ARM112	wt	3	118.006	122.509	4.50258	1	0.00976923	1.19681	0.0439867
91	6	220526Well 7	predator	ARM112	wt	3	118.006	141.202	23.1956	1	0.00976923	1.37943	0.226603
92	6.06667	220526Well 7	predator	ARM112	wt	3	118.006	128.829	10.8225	1	0.00976923	1.25856	0.105728
93	6.13333	220526Well 7	predator	ARM112	wt	3	118.006	128.609	10.6033	1	0.00976923	1.25641	0.103586
94	6.2	220526Well 7	predator	ARM112	wt	2	118.006	121.126	3.11991	1	0.00976923	1.18331	0.0304791
95	6.26667	220526Well 7	predator	ARM112	wt	4	118.006	133.536	15.5296	1	0.00976923	1.30454	0.151712
96	6.33333	220526Well 7	predator	ARM112	wt	3	118.006	160.403	42.3971	1	0.00976923	1.56702	0.414187
97	6.4	220526Well 7	predator	ARM112	wt	3	118.006	177.851	59.8452	1	0.00976923	1.73747	0.584642
98	6.46667	220526Well 7	predator	ARM112	wt	3	118.006	175.831	57.8253	1	0.00976923	1.71774	0.564909
99	6.53333	220526Well 7	predator	ARM112	wt	3	118.006	193.967	75.9606	1	0.00976923	1.8949	0.742077
100	6.6	220526Well 7	predator	ARM112	wt	3	118.006	189.713	71.7071	1	0.00976923	1.85335	0.700523
101	6.66667	220526Well 7	predator	ARM112	wt	3	118.006	184.665	66.6594	1	0.00976923	1.80404	0.651211
102	6.73333	220526Well 7	predator	ARM112	wt	3	118.006	154.628	36.6216	1	0.00976923	1.51059	0.357764
103	6.8	220526Well 7	predator	ARM112	wt	3	118.006	159.455	41.4494	1	0.00976923	1.55776	0.404929
104	6.86667	220526Well 7	predator	ARM112	wt	3	118.006	172.975	54.9685	1	0.00976923	1.68983	0.537
105	6.93333	220526Well 7	predator	ARM112	wt	3	118.006	165.425	47.4189	1	0.00976923	1.61607	0.463246
106	7	220526Well 7	predator	ARM112	wt	3	118.006	171.57	53.5635	1	0.00976923	1.6761	0.523274
107	7.06667	220526Well 7	predator	ARM112	wt	3	118.006	195.725	77.7195	1	0.00976923	1.91209	0.75926
108	7.13333	220526Well 7	predator	ARM112	wt	3	118.006	199.062	81.0557	1	0.00976923	1.94468	0.791852
109	7.2	220526Well 7	predator	ARM112	wt	3	118.006	190.612	72.606	1	0.00976923	1.86213	0.709304
110	7.26667	220526Well 7	predator	ARM112	wt	3	118.006	163.479	45.4729	1	0.00976923	1.59706	0.444235
111	7.33333	220526Well 7	predator	ARM112	wt	3	118.006	208.652	90.6457	1	0.00976923	2.03837	0.885539
112	7.4	220526Well 7	predator	ARM112	wt	3	118.006	178.915	60.9093	1	0.00976923	1.74786	0.595037
113	7.46667	220526Well 7	predator	ARM112	wt	3	118.006	187.008	69.0024	1	0.00976923	1.82693	0.6741
114	7.53333	220526Well 7	predator	ARM112	wt	3	118.006	187.707	69.7014	1	0.00976923	1.83376	0.680929
115	7.6	220526Well 7	predator	ARM112	wt	3	118.006	178.761	60.7551	1	0.00976923	1.74636	0.59353
116	7.66667	220526Well 7	predator	ARM112	wt	3	118.006	173.4	55.3945	1	0.00976923	1.69399	0.541161
117	7.73333	220526Well 7	predator	ARM112	wt	3	118.006	148.213	30.2073	1	0.00976923	1.44793	0.295102
118	7.8	220526Well 7	predator	ARM112	wt	3	118.006	142.458	24.4519	1	0.00976923	1.3917	0.238876
119	7.86667	220526Well 7	predator	ARM112	wt	3	118.006	139.548	21.5421	1	0.00976923	1.36328	0.210449
120	7.93333	220526Well 7	predator	ARM112	wt	3	118.006	178.746	60.7403	1	0.00976923	1.74621	0.593386
121	8	220526Well 7	predator	ARM112	wt	3	118.006	155.234	37.2283	1	0.00976923	1.51652	0.363692
122	8.06667	220526Well 7	predator	ARM112	wt	4	118.006	136.52	18.5144	1	0.00976923	1.3337	0.180872
123	8.13333	220526Well 7	predator	ARM112	wt	3	118.006	152.969	34.9628	1	0.00976923	1.49439	0.34156
124	8.2	220526Well 7	predator	ARM112	wt	3	118.006	138.508	20.5023	1	0.00976923	1.35312	0.200291
125	8.26667	220526Well 7	predator	ARM112	wt	3	118.006	193.578	75.5724	1	0.00976923	1.89111	0.738284
126	8.33333	220526Well 7	predator	ARM112	wt	3	118.006	139.406	21.4	1	0.00976923	1.36189	0.209062
127	8.4	220526Well 7	predator	ARM112	wt	3	118.006	111.196	-6.81046	0	0.00976923	1.0863	-0.066533
128	8.46667	220526Well 7	predator	ARM112	wt	3	118.006	117.266	-0.739651	0	0.00976923	1.1456	-0.00722582
129	8.53333	220526Well 7	predator	ARM112	wt	3	118.006	181.173	63.1671	1	0.00976923	1.76992	0.617094
130	8.6	220526Well 7	predator	ARM112	wt	3	118.006	154.547	36.5408	1	0.00976923	1.5098	0.356975
131	8.66667	220526Well 7	predator	ARM112	wt	3	118.006	180.364	62.3577	1	0.00976923	1.76202	0.609187
132	8.73333	220526Well 7	predator	ARM112	wt	3	118.006	179.043	61.0371	1	0.00976923	1.74911	0.596285
133	8.8	220526Well 7	predator	ARM112	wt	3	118.006	232.578	114.572	1	0.00976923	2.27211	1.11928
134	8.86667	220526Well 7	predator	ARM112	wt	3	118.006	217.583	99.5772	1	0.00976923	2.12562	0.972792
135	8.93333	220526Well 7	predator	ARM112	wt	3	118.006	194.98	76.9742	1	0.00976923	1.90481	0.751979
136	9	220526Well 7	predator	ARM112	wt	3	118.006	193.057	75.0506	1	0.00976923	1.88602	0.733187
137	9.06667	220526Well 7	predator	ARM112	wt	3	118.006	208.905	90.8991	1	0.00976923	2.04084	0.888015
138	9.13333	220526Well 7	predator	ARM112	wt	3	118.006	165.305	47.2991	1	0.00976923	1.6149	0.462076
139	9.2	220526Well 7	predator	ARM112	wt	3	118.006	148.803	30.7965	1	0.00976923	1.45369	0.300858
140	9.26667	220526Well 7	predator	ARM112	wt	3	118.006	242.803	124.797	1	0.00976923	2.372	1.21917
141	9.33333	220526Well 7	predator	ARM112	wt	3	118.006	210.045	92.0392	1	0.00976923	2.05198	0.899153
142	9.4	220526Well 7	predator	ARM112	wt	3	118.006	187.188	69.1817	1	0.00976923	1.82868	0.675852
143	9.46667	220526Well 7	predator	ARM112	wt	3	118.006	157.634	39.6282	1	0.00976923	1.53996	0.387137
144	9.53333	220526Well 7	predator	ARM112	wt	3	118.006	166.726	48.7201	1	0.00976923	1.62879	0.475958
145	9.6	220526Well 7	predator	ARM112	wt	3	118.006	176.129	58.1235	1	0.00976923	1.72065	0.567822
146	9.66667	220526Well 7	predator	ARM112	wt	3	118.006	217.854	99.8483	1	0.00976923	2.12827	0.975441
147	9.73333	220526Well 7	predator	ARM112	wt	3	118.006	212.558	94.5516	1	0.00976923	2.07652	0.923696
148	9.8	220526Well 7	predator	ARM112	wt	3	118.006	236.183	118.177	1	0.00976923	2.30732	1.1545
149	9.86667	220526Well 7	predator	ARM112	wt	3	118.006	195.321	77.3147	1	0.00976923	1.90813	0.755305
150	9.93333	220526Well 7	predator	ARM112	wt	3	118.006	169.822	51.8159	1	0.00976923	1.65903	0.506201
151	10	220526Well 7	predator	ARM112	wt	3	118.006	152.886	34.8799	1	0.00976923	1.49358	0.34075
152	10.0667	220526Well 7	predator	ARM112	wt	3	118.006	120.25	2.24371	1	0.00976923	1.17475	0.0219194
153	10.1333	220526Well 7	predator	ARM112	wt	3	118.006	194.341	76.3352	1	0.00976923	1.89856	0.745736
154	10.2	220526Well 7	predator	ARM112	wt	3	118.006	161.755	43.7489	1	0.00976923	1.58022	0.427393
155	10.2667	220526Well 7	predator	ARM112	wt	3	118.006	139.962	21.9559	1	0.00976923	1.36732	0.214492
156	10.3333	220526Well 7	predator	ARM112	wt	3	118.006	139.481	21.4751	1	0.00976923	1.36262	0.209795
157	10.4	220526Well 7	predator	ARM112	wt	3	118.006	146.101	28.0949	1	0.00976923	1.42729	0.274466
158	10.4667	220526Well 7	predator	ARM112	wt	3	118.006	156.17	38.1637	1	0.00976923	1.52566	0.37283
159	10.5333	220526Well 7	predator	ARM112	wt	3	118.006	201.263	83.2566	1	0.00976923	1.96618	0.813353
160	10.6	220526Well 7	predator	ARM112	wt	3	118.006	145.979	27.9728	1	0.00976923	1.4261	0.273272
161	10.6667	220526Well 7	predator	ARM112	wt	3	118.006	136.987	18.9811	1	0.00976923	1.33826	0.185431
162	10.7333	220526Well 7	predator	ARM112	wt	3	118.006	164.123	46.1172	1	0.00976923	1.60336	0.45053
163	10.8	220526Well 7	predator	ARM112	wt	3	118.006	203.607	85.6007	1	0.00976923	1.98908	0.836253
164	10.8667	220526Well 7	predator	ARM112	wt	3	118.006	160.85	42.8438	1	0.00976923	1.57138	0.418551
165	10.9333	220526Well 7	predator	ARM112	wt	3	118.006	210.134	92.1281	1	0.00976923	2.05285	0.900021
166	11	220526Well 7	predator	ARM112	wt	3	118.006	190.14	72.1344	1	0.00976923	1.85753	0.704697
167	11.0667	220526Well 7	predator	ARM112	wt	3	118.006	178.61	60.6037	1	0.00976923	1.74488	0.592052
168	11.1333	220526Well 7	predator	ARM112	wt	3	118.006	207.343	89.3372	1	0.00976923	2.02558	0.872755
169	11.2	220526Well 7	predator	ARM112	wt	3	118.006	245.671	127.665	1	0.00976923	2.40002	1.24719
170	11.2667	220526Well 7	predator	ARM112	wt	3	118.006	166.979	48.9732	1	0.00976923	1.63126	0.47843
171	11.3333	220526Well 7	predator	ARM112	wt	3	118.006	146.503	28.4975	1	0.00976923	1.43123	0.278398
172	11.4	220526Well 7	predator	ARM112	wt	3	118.006	140.303	22.297	1	0.00976923	1.37065	0.217824
173	11.4667	220526Well 7	predator	ARM112	wt	3	118.006	141.338	23.3324	1	0.00976923	1.38077	0.227939
174	11.5333	220526Well 7	predator	ARM112	wt	3	118.006	142.514	24.5078	1	0.00976923	1.39225	0.239422
175	11.6	220526Well 7	predator	ARM112	wt	3	118.006	209.751	91.7447	1	0.00976923	2.0491	0.896275
176	11.6667	220526Well 7	predator	ARM112	wt	3	118.006	201.51	83.504	1	0.00976923	1.9686	0.81577
177	11.7333	220526Well 7	predator	ARM112	wt	3	118.006	232.308	114.302	1	0.00976923	2.26947	1.11664
178	11.8	220526Well 7	predator	ARM112	wt	3	118.006	192.263	74.2573	1	0.00976923	1.87826	0.725437
179	11.8667	220526Well 7	predator	ARM112	wt	3	118.006	188.176	70.1695	1	0.00976923	1.83833	0.685502
180	11.9333	220526Well 7	predator	ARM112	wt	3	118.006	204.304	86.298	1	0.00976923	1.99589	0.843065
181	12	220526Well 7	predator	ARM112	wt	3	118.006	230.613	112.607	1	0.00976923	2.25292	1.10009
182	12.0667	220526Well 7	predator	ARM112	wt	3	118.006	149.52	31.5141	1	0.00976923	1.4607	0.307869
183	12.1333	220526Well 7	predator	ARM112	wt	3	118.006	162.319	44.3131	1	0.00976923	1.58573	0.432905
184	12.2	220526Well 7	predator	ARM112	wt	3	118.006	234.997	116.991	1	0.00976923	2.29574	1.14291
185	12.2667	220526Well 7	predator	ARM112	wt	3	118.006	224.013	106.007	1	0.00976923	2.18843	1.03561
186	12.3333	220526Well 7	predator	ARM112	wt	3	118.006	203.952	85.9459	1	0.00976923	1.99245	0.839626
187	12.4	220526Well 7	predator	ARM112	wt	3	118.006	238.363	120.357	1	0.00976923	2.32862	1.1758
188	12.4667	220526Well 7	predator	ARM112	wt	3	118.006	219.151	101.145	1	0.00976923	2.14094	0.988108
189	12.5333	220526Well 7	predator	ARM112	wt	3	118.006	205.101	87.0949	1	0.00976923	2.00368	0.85085
190	12.6	220526Well 7	predator	ARM112	wt	3	118.006	232.9	114.894	1	0.00976923	2.27526	1.12243
191	12.6667	220526Well 7	predator	ARM112	wt	3	118.006	256.787	138.781	1	0.00976923	2.50861	1.35578
192	12.7333	220526Well 7	predator	ARM112	wt	3	118.006	237.891	119.885	1	0.00976923	2.32401	1.17118
193	12.8	220526Well 7	predator	ARM112	wt	3	118.006	256.359	138.353	1	0.00976923	2.50443	1.3516
194	12.8667	220526Well 7	predator	ARM112	wt	3	118.006	242.263	124.257	1	0.00976923	2.36672	1.2139
195	12.9333	220526Well 7	predator	ARM112	wt	3	118.006	200.249	82.2426	1	0.00976923	1.95627	0.803447
196	13	220526Well 7	predator	ARM112	wt	3	118.006	255.568	137.562	1	0.00976923	2.4967	1.34387
197	13.0667	220526Well 7	predator	ARM112	wt	3	118.006	198.312	80.3055	1	0.00976923	1.93735	0.784523
198	13.1333	220526Well 7	predator	ARM112	wt	3	118.006	168.705	50.6986	1	0.00976923	1.64811	0.495287
199	13.2	220526Well 7	predator	ARM112	wt	3	118.006	174.055	56.0492	1	0.00976923	1.70039	0.547558
200	13.2667	220526Well 7	predator	ARM112	wt	3	118.006	189.224	71.2178	1	0.00976923	1.84857	0.695744
201	13.3333	220526Well 7	predator	ARM112	wt	3	118.006	213.007	95.0014	1	0.00976923	2.08092	0.92809
202	13.4	220526Well 7	predator	ARM112	wt	3	118.006	205.895	87.8893	1	0.00976923	2.01144	0.858611
203	13.4667	220526Well 7	predator	ARM112	wt	3	118.006	210.932	92.9258	1	0.00976923	2.06064	0.907813
204	13.5333	220526Well 7	predator	ARM112	wt	3	118.006	209.999	91.9928	1	0.00976923	2.05153	0.898699
205	13.6	220526Well 7	predator	ARM112	wt	3	118.006	201.632	83.6261	1	0.00976923	1.96979	0.816963
206	13.6667	220526Well 7	predator	ARM112	wt	3	118.006	209.479	91.4731	1	0.00976923	2.04645	0.893622
207	13.7333	220526Well 7	predator	ARM112	wt	3	118.006	251.208	133.202	1	0.00976923	2.45411	1.30128
208	13.8	220526Well 7	predator	ARM112	wt	3	118.006	240.208	122.202	1	0.00976923	2.34664	1.19382
209	13.8667	220526Well 7	predator	ARM112	wt	3	118.006	239.806	121.8	1	0.00976923	2.34272	1.1899
210	13.9333	220526Well 7	predator	ARM112	wt	3	118.006	223.269	105.263	1	0.00976923	2.18116	1.02834
211	14	220526Well 7	predator	ARM112	wt	3	118.006	229.981	111.975	1	0.00976923	2.24674	1.09391
212	14.0667	220526Well 7	predator	ARM112	wt	3	118.006	201.341	83.3346	1	0.00976923	1.96694	0.814115
213	14.1333	220526Well 7	predator	ARM112	wt	3	118.006	238.336	120.33	1	0.00976923	2.32836	1.17553
214	14.2	220526Well 7	predator	ARM112	wt	3	118.006	244.723	126.717	1	0.00976923	2.39076	1.23793
215	14.2667	220526Well 7	predator	ARM112	wt	3	118.006	220.071	102.065	1	0.00976923	2.14993	0.997101
216	14.3333	220526Well 7	predator	ARM112	wt	3	118.006	262.442	144.436	1	0.00976923	2.56386	1.41103
217	14.4	220526Well 7	predator	ARM112	wt	3	118.006	228.179	110.173	1	0.00976923	2.22913	1.07631
218	14.4667	220526Well 7	predator	ARM112	wt	3	118.006	243.108	125.102	1	0.00976923	2.37498	1.22215
219	14.5333	220526Well 7	predator	ARM112	wt	3	118.006	208.019	90.0134	1	0.00976923	2.03219	0.879362
220	14.6	220526Well 7	predator	ARM112	wt	3	118.006	223.198	105.192	1	0.00976923	2.18047	1.02764
221	14.6667	220526Well 7	predator	ARM112	wt	3	118.006	254.88	136.874	1	0.00976923	2.48998	1.33716
222	14.7333	220526Well 7	predator	ARM112	wt	3	118.006	198.208	80.2019	1	0.00976923	1.93634	0.783511
223	14.8	220526Well 7	predator	ARM112	wt	3	118.006	231.371	113.365	1	0.00976923	2.26032	1.10749
224	14.8667	220526Well 7	predator	ARM112	wt	2	118.006	227.715	109.709	1	0.00976923	2.2246	1.07177
225	14.9333	220526Well 7	predator	ARM112	wt	3	118.006	254.999	136.993	1	0.00976923	2.49114	1.33831
226	15	220526Well 7	predator	ARM112	wt	3	118.006	260.876	142.87	1	0.00976923	2.54855	1.39573
227	15.0667	220526Well 7	predator	ARM112	wt	3	118.006	233.794	115.788	1	0.00976923	2.28399	1.13116
228	15.1333	220526Well 7	predator	ARM112	wt	3	118.006	203.97	85.9637	1	0.00976923	1.99263	0.839799
229	15.2	220526Well 7	predator	ARM112	wt	3	118.006	233.153	115.147	1	0.00976923	2.27772	1.1249
230	15.2667	220526Well 7	predator	ARM112	wt	3	118.006	236.011	118.005	1	0.00976923	2.30565	1.15282
231	15.3333	220526Well 7	predator	ARM112	wt	3	118.006	189.058	71.052	1	0.00976923	1.84695	0.694123
232	15.4	220526Well 7	predator	ARM112	wt	3	118.006	298.59	180.584	1	0.00976923	2.91699	1.76416
233	15.4667	220526Well 7	predator	ARM112	wt	3	118.006	197.366	79.3595	1	0.00976923	1.92811	0.775282
234	15.5333	220526Well 7	predator	ARM112	wt	3	118.006	247.206	129.2	1	0.00976923	2.41502	1.26219
235	15.6	220526Well 7	predator	ARM112	wt	3	118.006	164.908	46.9023	1	0.00976923	1.61103	0.4582
236	15.6667	220526Well 7	predator	ARM112	wt	4	118.006	240.097	122.091	1	0.00976923	2.34556	1.19273
237	15.7333	220526Well 7	predator	ARM112	wt	3	118.006	179.157	61.1509	1	0.00976923	1.75023	0.597397
238	15.8	220526Well 7	predator	ARM112	wt	3	118.006	207.602	89.596	1	0.00976923	2.02811	0.875284
239	15.8667	220526Well 7	predator	ARM112	wt	3	118.006	233.383	115.377	1	0.00976923	2.27997	1.12714
240	15.9333	220526Well 7	predator	ARM112	wt	3	118.006	244.808	126.802	1	0.00976923	2.39158	1.23876
241	16	220526Well 7	predator	ARM112	wt	3	118.006	212.418	94.4121	1	0.00976923	2.07516	0.922334
242	16.0667	220526Well 7	predator	ARM112	wt	3	118.006	198.012	80.0055	1	0.00976923	1.93442	0.781592
243	16.1333	220526Well 7	predator	ARM112	wt	3	118.006	215.484	97.4776	1	0.00976923	2.10511	0.952281
244	16.2	220526Well 7	predator	ARM112	wt	3	118.006	128.521	10.5152	1	0.00976923	1.25555	0.102725
245	16.2667	220526Well 7	predator	ARM112	wt	3	118.006	160.256	42.2497	1	0.00976923	1.56557	0.412747
246	16.3333	220526Well 7	predator	ARM112	wt	3	118.006	141.449	23.4429	1	0.00976923	1.38185	0.229019
247	16.4	220526Well 7	predator	ARM112	wt	3	118.006	136.941	18.9348	1	0.00976923	1.33781	0.184979
248	16.4667	220526Well 7	predator	ARM112	wt	3	118.006	175.571	57.5653	1	0.00976923	1.7152	0.562369
249	16.5333	220526Well 7	predator	ARM112	wt	3	118.006	183.178	65.1715	1	0.00976923	1.7895	0.636675
250	16.6	220526Well 7	predator	ARM112	wt	3	118.006	172.16	54.1543	1	0.00976923	1.68187	0.529046
251	16.6667	220526Well 7	predator	ARM112	wt	3	118.006	157.849	39.8431	1	0.00976923	1.54206	0.389236
252	16.7333	220526Well 7	predator	ARM112	wt	3	118.006	177.813	59.8071	1	0.00976923	1.7371	0.58427
253	16.8	220526Well 7	predator	ARM112	wt	3	118.006	168.266	50.2596	1	0.00976923	1.64383	0.490998
254	16.8667	220526Well 7	predator	ARM112	wt	3	118.006	137.27	19.2638	1	0.00976923	1.34102	0.188192
255	16.9333	220526Well 7	predator	ARM112	wt	3	118.006	142.628	24.622	1	0.00976923	1.39337	0.240538
256	17	220526Well 7	predator	ARM112	wt	3	118.006	142.252	24.2465	1	0.00976923	1.3897	0.236869
257	17.0667	220526Well 7	predator	ARM112	wt	3	118.006	162.398	44.3921	1	0.00976923	1.58651	0.433677
258	17.1333	220526Well 7	predator	ARM112	wt	3	118.006	129.454	11.448	1	0.00976923	1.26467	0.111838
259	17.2	220526Well 7	predator	ARM112	wt	3	118.006	187.68	69.674	1	0.00976923	1.83349	0.680662
260	17.2667	220526Well 7	predator	ARM112	wt	3	118.006	146.494	28.4881	1	0.00976923	1.43114	0.278307
261	17.3333	220526Well 7	predator	ARM112	wt	3	118.006	158.004	39.998	1	0.00976923	1.54358	0.39075
262	17.4	220526Well 7	predator	ARM112	wt	2	118.006	87.1084	-30.8977	0	0.00976923	0.850982	-0.301846
263	17.4667	220526Well 7	predator	ARM112	wt	3	118.006	64.0363	-53.9697	0	0.00976923	0.625586	-0.527242
264	17.5333	220526Well 7	predator	ARM112	wt	4	118.006	144.611	26.6051	1	0.00976923	1.41274	0.259912
265	17.6	220526Well 7	predator	ARM112	wt	3	118.006	109.541	-8.46533	0	0.00976923	1.07013	-0.0826998
266	17.6667	220526Well 7	predator	ARM112	wt	3	118.006	101.256	-16.7501	0	0.00976923	0.989193	-0.163636
267	17.7333	220526Well 7	predator	ARM112	wt	3	118.006	133.37	15.3637	1	0.00976923	1.30292	0.150092
268	17.8	220526Well 7	predator	ARM112	wt	3	118.006	193.644	75.6375	1	0.00976923	1.89175	0.73892
269	17.8667	220526Well 7	predator	ARM112	wt	3	118.006	192.585	74.5786	1	0.00976923	1.8814	0.728576
270	17.9333	220526Well 7	predator	ARM112	wt	3	118.006	176.951	58.9446	1	0.00976923	1.72867	0.575844
271	18	220526Well 7	predator	ARM112	wt	3	118.006	216.068	98.0624	1	0.00976923	2.11082	0.957994
272	18.0667	220526Well 7	predator	ARM112	wt	3	118.006	192.978	74.9715	1	0.00976923	1.88524	0.732414
273	18.1333	220526Well 7	predator	ARM112	wt	3	118.006	189.362	71.356	1	0.00976923	1.84992	0.697093
274	18.2	220526Well 7	predator	ARM112	wt	3	118.006	165.361	47.3545	1	0.00976923	1.61544	0.462617
275	18.2667	220526Well 7	predator	ARM112	wt	3	118.006	150.83	32.8239	1	0.00976923	1.47349	0.320664
276	18.3333	220526Well 7	predator	ARM112	wt	3	118.006	122.515	4.50899	1	0.00976923	1.19688	0.0440494
277	18.4	220526Well 7	predator	ARM112	wt	3	118.006	158.149	40.1433	1	0.00976923	1.545	0.392169
278	18.4667	220526Well 7	predator	ARM112	wt	3	118.006	119.717	1.71066	1	0.00976923	1.16954	0.0167118
279	18.5333	220526Well 7	predator	ARM112	wt	3	118.006	139.417	21.4107	1	0.00976923	1.36199	0.209167
280	18.6	220526Well 7	predator	ARM112	wt	3	118.006	139.849	21.8431	1	0.00976923	1.36622	0.21339
281	18.6667	220526Well 7	predator	ARM112	wt	3	118.006	186.269	68.2632	1	0.00976923	1.81971	0.666879
282	18.7333	220526Well 7	predator	ARM112	wt	3	118.006	101.051	-16.9546	0	0.00976923	0.987195	-0.165633
283	18.8	220526Well 7	predator	ARM112	wt	3	118.006	188.152	70.1457	1	0.00976923	1.8381	0.68527
284	18.8667	220526Well 7	predator	ARM112	wt	3	118.006	174.4	56.3943	1	0.00976923	1.70376	0.550929
285	18.9333	220526Well 7	predator	ARM112	wt	3	118.006	201.056	83.0498	1	0.00976923	1.96416	0.811333
286	19	220526Well 7	predator	ARM112	wt	4	118.006	148.428	30.4221	1	0.00976923	1.45003	0.297201
287	19.0667	220526Well 7	predator	ARM112	wt	3	118.006	140.665	22.6587	1	0.00976923	1.37419	0.221358
288	19.1333	220526Well 7	predator	ARM112	wt	3	118.006	157.307	39.3007	1	0.00976923	1.53677	0.383938
289	19.2	220526Well 7	predator	ARM112	wt	3	118.006	133.201	15.1951	1	0.00976923	1.30127	0.148445
290	19.2667	220526Well 7	predator	ARM112	wt	3	118.006	239.442	121.436	1	0.00976923	2.33917	1.18634
291	19.3333	220526Well 7	predator	ARM112	wt	3	118.006	200.428	82.4219	1	0.00976923	1.95803	0.805199
292	19.4	220526Well 7	predator	ARM112	wt	3	118.006	207.701	89.6952	1	0.00976923	2.02908	0.876253
293	19.4667	220526Well 7	predator	ARM112	wt	3	118.006	220.049	102.043	1	0.00976923	2.14971	0.996884
294	19.5333	220526Well 7	predator	ARM112	wt	3	118.006	198.368	80.3615	1	0.00976923	1.9379	0.78507
295	19.6	220526Well 7	predator	ARM112	wt	3	118.006	222.538	104.532	1	0.00976923	2.17403	1.0212
296	19.6667	220526Well 7	predator	ARM112	wt	2	118.006	229.476	111.47	1	0.00976923	2.24181	1.08898
297	19.7333	220526Well 7	predator	ARM112	wt	3	118.006	260.996	142.99	1	0.00976923	2.54973	1.3969
298	19.8	220526Well 7	predator	ARM112	wt	3	118.006	273.743	155.737	1	0.00976923	2.67425	1.52143
299	19.8667	220526Well 7	predator	ARM112	wt	3	118.006	270.854	152.848	1	0.00976923	2.64603	1.49321
300	19.9333	220526Well 7	predator	ARM112	wt	3	118.006	211.61	93.6042	1	0.00976923	2.06727	0.914441
301	20	220526Well 7	predator	ARM112	wt	3	118.006	198.445	80.4395	1	0.00976923	1.93866	0.785832
1	0	220526Well 8	control	ARM112	wt	4	107.012	138.041	31.0297	1	0.00976923	1.34856	0.303136
2	0.0666667	220526Well 8	control	ARM112	wt	4	107.012	87.2561	-19.7557	0	0.00976923	0.852425	-0.192998
3	0.133333	220526Well 8	control	ARM112	wt	5	107.012	94.0121	-12.9997	0	0.00976923	0.918426	-0.126997
4	0.2	220526Well 8	control	ARM112	wt	5	107.012	89.5721	-17.4396	0	0.00976923	0.875051	-0.170372
5	0.266667	220526Well 8	control	ARM112	wt	4	107.012	92.7748	-14.2369	0	0.00976923	0.906339	-0.139084
6	0.333333	220526Well 8	control	ARM112	wt	3	107.012	83.8023	-23.2095	0	0.00976923	0.818684	-0.226739
7	0.4	220526Well 8	control	ARM112	wt	4	107.012	89.0639	-17.9479	0	0.00976923	0.870086	-0.175337
8	0.466667	220526Well 8	control	ARM112	wt	6	107.012	92.4536	-14.5581	0	0.00976923	0.903201	-0.142222
9	0.533333	220526Well 8	control	ARM112	wt	5	107.012	76.6671	-30.3446	0	0.00976923	0.748979	-0.296444
10	0.6	220526Well 8	control	ARM112	wt	5	107.012	86.9505	-20.0612	0	0.00976923	0.84944	-0.195983
11	0.666667	220526Well 8	control	ARM112	wt	7	107.012	85.1973	-21.8145	0	0.00976923	0.832312	-0.213111
12	0.733333	220526Well 8	control	ARM112	wt	6	107.012	86.6069	-20.4048	0	0.00976923	0.846083	-0.199339
13	0.8	220526Well 8	control	ARM112	wt	7	107.012	85.7419	-21.2698	0	0.00976923	0.837633	-0.20779
14	0.866667	220526Well 8	control	ARM112	wt	5	107.012	90.9084	-16.1033	0	0.00976923	0.888105	-0.157317
15	0.933333	220526Well 8	control	ARM112	wt	4	107.012	81.6727	-25.3391	0	0.00976923	0.797879	-0.247543
16	1	220526Well 8	control	ARM112	wt	6	107.012	83.0569	-23.9548	0	0.00976923	0.811402	-0.23402
17	1.06667	220526Well 8	control	ARM112	wt	5	107.012	89.2327	-17.779	0	0.00976923	0.871735	-0.173687
18	1.13333	220526Well 8	control	ARM112	wt	5	107.012	89.3448	-17.667	0	0.00976923	0.87283	-0.172593
19	1.2	220526Well 8	control	ARM112	wt	4	107.012	93.0341	-13.9776	0	0.00976923	0.908872	-0.136551
20	1.26667	220526Well 8	control	ARM112	wt	4	107.012	95.1246	-11.8871	0	0.00976923	0.929294	-0.116128
21	1.33333	220526Well 8	control	ARM112	wt	7	107.012	91.4194	-15.5924	0	0.00976923	0.893097	-0.152326
22	1.4	220526Well 8	control	ARM112	wt	6	107.012	84.2875	-22.7243	0	0.00976923	0.823424	-0.221999
23	1.46667	220526Well 8	control	ARM112	wt	5	107.012	87.8802	-19.1316	0	0.00976923	0.858522	-0.186901
24	1.53333	220526Well 8	control	ARM112	wt	7	107.012	91.381	-15.6308	0	0.00976923	0.892722	-0.152701
25	1.6	220526Well 8	control	ARM112	wt	4	107.012	100.57	-6.44222	0	0.00976923	0.982487	-0.0629355
26	1.66667	220526Well 8	control	ARM112	wt	5	107.012	99.5031	-7.50863	0	0.00976923	0.972069	-0.0733535
27	1.73333	220526Well 8	control	ARM112	wt	5	107.012	86.2761	-20.7357	0	0.00976923	0.842851	-0.202572
28	1.8	220526Well 8	control	ARM112	wt	4	107.012	84.4747	-22.5371	0	0.00976923	0.825253	-0.22017
29	1.86667	220526Well 8	control	ARM112	wt	5	107.012	115.153	8.14081	1	0.00976923	1.12495	0.0795295
30	1.93333	220526Well 8	control	ARM112	wt	3	107.012	142.657	35.6452	1	0.00976923	1.39365	0.348226
31	2	220526Well 8	control	ARM112	wt	3	107.012	147.541	40.529	1	0.00976923	1.44136	0.395938
32	2.06667	220526Well 8	control	ARM112	wt	2	107.012	91.0193	-15.9925	0	0.00976923	0.889188	-0.156234
33	2.13333	220526Well 8	control	ARM112	wt	4	107.012	84.2675	-22.7443	0	0.00976923	0.823229	-0.222194
34	2.2	220526Well 8	control	ARM112	wt	4	107.012	82.0413	-24.9705	0	0.00976923	0.80148	-0.243942
35	2.26667	220526Well 8	control	ARM112	wt	6	107.012	79.9729	-27.0389	0	0.00976923	0.781273	-0.264149
36	2.33333	220526Well 8	control	ARM112	wt	7	107.012	84.8075	-22.2042	0	0.00976923	0.828504	-0.216918
37	2.4	220526Well 8	control	ARM112	wt	6	107.012	81.7621	-25.2496	0	0.00976923	0.798753	-0.246669
38	2.46667	220526Well 8	control	ARM112	wt	7	107.012	73.4213	-33.5904	0	0.00976923	0.71727	-0.328153
39	2.53333	220526Well 8	control	ARM112	wt	6	107.012	79.3475	-27.6643	0	0.00976923	0.775164	-0.270259
40	2.6	220526Well 8	control	ARM112	wt	6	107.012	82.5866	-24.4252	0	0.00976923	0.806807	-0.238615
41	2.66667	220526Well 8	control	ARM112	wt	5	107.012	79.4149	-27.5968	0	0.00976923	0.775823	-0.2696
42	2.73333	220526Well 8	control	ARM112	wt	5	107.012	79.569	-27.4428	0	0.00976923	0.777328	-0.268095
43	2.8	220526Well 8	control	ARM112	wt	6	107.012	84.4651	-22.5467	0	0.00976923	0.825159	-0.220264
44	2.86667	220526Well 8	control	ARM112	wt	6	107.012	78.576	-28.4358	0	0.00976923	0.767627	-0.277796
45	2.93333	220526Well 8	control	ARM112	wt	8	107.012	85.4888	-21.5229	0	0.00976923	0.83516	-0.210263
46	3	220526Well 8	control	ARM112	wt	7	107.012	85.9019	-21.1099	0	0.00976923	0.839195	-0.206227
47	3.06667	220526Well 8	control	ARM112	wt	6	107.012	78.963	-28.0487	0	0.00976923	0.771408	-0.274015
48	3.13333	220526Well 8	control	ARM112	wt	5	107.012	75.8833	-31.1285	0	0.00976923	0.741321	-0.304101
49	3.2	220526Well 8	control	ARM112	wt	6	107.012	79.7499	-27.2618	0	0.00976923	0.779096	-0.266327
50	3.26667	220526Well 8	control	ARM112	wt	5	107.012	77.9568	-29.055	0	0.00976923	0.761578	-0.283845
51	3.33333	220526Well 8	control	ARM112	wt	6	107.012	70.0155	-36.9962	0	0.00976923	0.683998	-0.361425
52	3.4	220526Well 8	control	ARM112	wt	5	107.012	64.6819	-42.3299	0	0.00976923	0.631892	-0.413531
53	3.46667	220526Well 8	control	ARM112	wt	5	107.012	70.109	-36.9028	0	0.00976923	0.684911	-0.360512
54	3.53333	220526Well 8	control	ARM112	wt	5	107.012	63.5469	-43.4649	0	0.00976923	0.620804	-0.424618
55	3.6	220526Well 8	control	ARM112	wt	5	107.012	57.264	-49.7477	0	0.00976923	0.559426	-0.485997
56	3.66667	220526Well 8	control	ARM112	wt	5	107.012	67.4196	-39.5921	0	0.00976923	0.658638	-0.386785
57	3.73333	220526Well 8	control	ARM112	wt	6	107.012	71.5057	-35.5061	0	0.00976923	0.698556	-0.346867
58	3.8	220526Well 8	control	ARM112	wt	6	107.012	70.976	-36.0357	0	0.00976923	0.693381	-0.352041
59	3.86667	220526Well 8	control	ARM112	wt	5	107.012	69.1474	-37.8643	0	0.00976923	0.675517	-0.369905
60	3.93333	220526Well 8	control	ARM112	wt	6	107.012	75.2688	-31.7429	0	0.00976923	0.735319	-0.310104
61	4	220526Well 8	control	ARM112	wt	5	107.012	78.4288	-28.5829	0	0.00976923	0.766189	-0.279233
62	4.06667	220526Well 8	control	ARM112	wt	6	107.012	81.4157	-25.596	0	0.00976923	0.795369	-0.250054
63	4.13333	220526Well 8	control	ARM112	wt	6	107.012	79.2788	-27.733	0	0.00976923	0.774493	-0.27093
64	4.2	220526Well 8	control	ARM112	wt	5	107.012	79.7931	-27.2186	0	0.00976923	0.779518	-0.265905
65	4.26667	220526Well 8	control	ARM112	wt	5	107.012	77.3725	-29.6393	0	0.00976923	0.75587	-0.289553
66	4.33333	220526Well 8	control	ARM112	wt	6	107.012	75.516	-31.4957	0	0.00976923	0.737734	-0.307689
67	4.4	220526Well 8	control	ARM112	wt	5	107.012	60.9434	-46.0684	0	0.00976923	0.59537	-0.450053
68	4.46667	220526Well 8	control	ARM112	wt	6	107.012	62.1516	-44.8602	0	0.00976923	0.607173	-0.438249
69	4.53333	220526Well 8	control	ARM112	wt	5	107.012	58.7688	-48.2429	0	0.00976923	0.574126	-0.471296
70	4.6	220526Well 8	control	ARM112	wt	6	107.012	68.0842	-38.9276	0	0.00976923	0.66513	-0.380293
71	4.66667	220526Well 8	control	ARM112	wt	5	107.012	59.4627	-47.5491	0	0.00976923	0.580905	-0.464518
72	4.73333	220526Well 8	control	ARM112	wt	7	107.012	66.0348	-40.977	0	0.00976923	0.645109	-0.400314
73	4.8	220526Well 8	control	ARM112	wt	6	107.012	63.1371	-43.8747	0	0.00976923	0.616801	-0.428622
74	4.86667	220526Well 8	control	ARM112	wt	5	107.012	56.2366	-50.7752	0	0.00976923	0.549388	-0.496034
75	4.93333	220526Well 8	control	ARM112	wt	6	107.012	72.4794	-34.5324	0	0.00976923	0.708068	-0.337355
76	5	220526Well 8	control	ARM112	wt	7	107.012	77.9704	-29.0414	0	0.00976923	0.761711	-0.283712
77	5.06667	220526Well 8	control	ARM112	wt	7	107.012	73.8439	-33.1679	0	0.00976923	0.721398	-0.324025
78	5.13333	220526Well 8	control	ARM112	wt	5	107.012	67.9438	-39.068	0	0.00976923	0.663758	-0.381664
79	5.2	220526Well 8	control	ARM112	wt	7	107.012	74.0682	-32.9436	0	0.00976923	0.723589	-0.321834
80	5.26667	220526Well 8	control	ARM112	wt	6	107.012	80.3509	-26.6609	0	0.00976923	0.784966	-0.260456
81	5.33333	220526Well 8	control	ARM112	wt	7	107.012	76.2279	-30.7839	0	0.00976923	0.744688	-0.300735
82	5.4	220526Well 8	control	ARM112	wt	5	107.012	74.6114	-32.4004	0	0.00976923	0.728896	-0.316527
83	5.46667	220526Well 8	control	ARM112	wt	6	107.012	63.8367	-43.175	0	0.00976923	0.623636	-0.421787
84	5.53333	220526Well 8	control	ARM112	wt	5	107.012	51.2001	-55.8117	0	0.00976923	0.500185	-0.545237
85	5.6	220526Well 8	control	ARM112	wt	6	107.012	60.9707	-46.041	0	0.00976923	0.595637	-0.449785
86	5.66667	220526Well 8	control	ARM112	wt	6	107.012	63.3811	-43.6307	0	0.00976923	0.619184	-0.426238
87	5.73333	220526Well 8	control	ARM112	wt	7	107.012	64.7813	-42.2304	0	0.00976923	0.632864	-0.412559
88	5.8	220526Well 8	control	ARM112	wt	7	107.012	69.5957	-37.4161	0	0.00976923	0.679896	-0.365526
89	5.86667	220526Well 8	control	ARM112	wt	6	107.012	75.3176	-31.6941	0	0.00976923	0.735795	-0.309627
90	5.93333	220526Well 8	control	ARM112	wt	6	107.012	67.6821	-39.3297	0	0.00976923	0.661202	-0.384221
91	6	220526Well 8	control	ARM112	wt	6	107.012	64.71	-42.3018	0	0.00976923	0.632167	-0.413256
92	6.06667	220526Well 8	control	ARM112	wt	6	107.012	68.8371	-38.1747	0	0.00976923	0.672485	-0.372937
93	6.13333	220526Well 8	control	ARM112	wt	5	107.012	75.1707	-31.8411	0	0.00976923	0.73436	-0.311063
94	6.2	220526Well 8	control	ARM112	wt	6	107.012	75.7147	-31.2971	0	0.00976923	0.739674	-0.305748
95	6.26667	220526Well 8	control	ARM112	wt	7	107.012	67.7188	-39.293	0	0.00976923	0.66156	-0.383862
96	6.33333	220526Well 8	control	ARM112	wt	6	107.012	73.0755	-33.9363	0	0.00976923	0.713891	-0.331531
97	6.4	220526Well 8	control	ARM112	wt	6	107.012	75.5002	-31.5116	0	0.00976923	0.737579	-0.307844
98	6.46667	220526Well 8	control	ARM112	wt	6	107.012	77.1785	-29.8332	0	0.00976923	0.753975	-0.291448
99	6.53333	220526Well 8	control	ARM112	wt	6	107.012	66.75	-40.2617	0	0.00976923	0.652097	-0.393326
100	6.6	220526Well 8	control	ARM112	wt	7	107.012	57.6843	-49.3275	0	0.00976923	0.563531	-0.481891
101	6.66667	220526Well 8	control	ARM112	wt	7	107.012	61.4422	-45.5695	0	0.00976923	0.600243	-0.445179
102	6.73333	220526Well 8	control	ARM112	wt	6	107.012	70.3991	-36.6126	0	0.00976923	0.687745	-0.357677
103	6.8	220526Well 8	control	ARM112	wt	7	107.012	56.2979	-50.7139	0	0.00976923	0.549987	-0.495436
104	6.86667	220526Well 8	control	ARM112	wt	7	107.012	72.2121	-34.7997	0	0.00976923	0.705457	-0.339966
105	6.93333	220526Well 8	control	ARM112	wt	6	107.012	71.7531	-35.2586	0	0.00976923	0.700973	-0.34445
106	7	220526Well 8	control	ARM112	wt	6	107.012	71.9682	-35.0436	0	0.00976923	0.703074	-0.342349
107	7.06667	220526Well 8	control	ARM112	wt	6	107.012	66.0914	-40.9204	0	0.00976923	0.645662	-0.399761
108	7.13333	220526Well 8	control	ARM112	wt	6	107.012	67.2421	-39.7697	0	0.00976923	0.656903	-0.388519
109	7.2	220526Well 8	control	ARM112	wt	6	107.012	96.0815	-10.9303	0	0.00976923	0.938642	-0.10678
110	7.26667	220526Well 8	control	ARM112	wt	6	107.012	72.0546	-34.9572	0	0.00976923	0.703918	-0.341505
111	7.33333	220526Well 8	control	ARM112	wt	7	107.012	72.4666	-34.5452	0	0.00976923	0.707943	-0.33748
112	7.4	220526Well 8	control	ARM112	wt	7	107.012	69.0782	-37.9336	0	0.00976923	0.674841	-0.370582
113	7.46667	220526Well 8	control	ARM112	wt	6	107.012	72.7281	-34.2837	0	0.00976923	0.710498	-0.334925
114	7.53333	220526Well 8	control	ARM112	wt	5	107.012	72.6105	-34.4012	0	0.00976923	0.709349	-0.336073
115	7.6	220526Well 8	control	ARM112	wt	5	107.012	81.1757	-25.836	0	0.00976923	0.793024	-0.252398
116	7.66667	220526Well 8	control	ARM112	wt	6	107.012	64.0648	-42.9469	0	0.00976923	0.625864	-0.419558
117	7.73333	220526Well 8	control	ARM112	wt	8	107.012	58.0641	-48.9477	0	0.00976923	0.567242	-0.478181
118	7.8	220526Well 8	control	ARM112	wt	6	107.012	62.9278	-44.0839	0	0.00976923	0.614756	-0.430666
119	7.86667	220526Well 8	control	ARM112	wt	6	107.012	85.494	-21.5177	0	0.00976923	0.835211	-0.210212
120	7.93333	220526Well 8	control	ARM112	wt	7	107.012	79.4181	-27.5937	0	0.00976923	0.775854	-0.269569
121	8	220526Well 8	control	ARM112	wt	6	107.012	80.5637	-26.4481	0	0.00976923	0.787045	-0.258377
122	8.06667	220526Well 8	control	ARM112	wt	6	107.012	84.0079	-23.0038	0	0.00976923	0.820693	-0.22473
123	8.13333	220526Well 8	control	ARM112	wt	7	107.012	80.9302	-26.0815	0	0.00976923	0.790626	-0.254797
124	8.2	220526Well 8	control	ARM112	wt	6	107.012	78.854	-28.1577	0	0.00976923	0.770343	-0.275079
125	8.26667	220526Well 8	control	ARM112	wt	6	107.012	77.403	-29.6087	0	0.00976923	0.756168	-0.289254
126	8.33333	220526Well 8	control	ARM112	wt	6	107.012	77.2473	-29.7645	0	0.00976923	0.754646	-0.290776
127	8.4	220526Well 8	control	ARM112	wt	6	107.012	87.5296	-19.4821	0	0.00976923	0.855097	-0.190325
128	8.46667	220526Well 8	control	ARM112	wt	5	107.012	78.4584	-28.5533	0	0.00976923	0.766479	-0.278944
129	8.53333	220526Well 8	control	ARM112	wt	6	107.012	81.3145	-25.6972	0	0.00976923	0.79438	-0.251042
130	8.6	220526Well 8	control	ARM112	wt	6	107.012	82.2627	-24.749	0	0.00976923	0.803644	-0.241779
131	8.66667	220526Well 8	control	ARM112	wt	7	107.012	95.7242	-11.2875	0	0.00976923	0.935152	-0.110271
132	8.73333	220526Well 8	control	ARM112	wt	6	107.012	93.8437	-13.1681	0	0.00976923	0.916781	-0.128642
133	8.8	220526Well 8	control	ARM112	wt	6	107.012	88.8213	-18.1904	0	0.00976923	0.867716	-0.177706
134	8.86667	220526Well 8	control	ARM112	wt	7	107.012	89.2309	-17.7809	0	0.00976923	0.871717	-0.173706
135	8.93333	220526Well 8	control	ARM112	wt	7	107.012	90.7561	-16.2557	0	0.00976923	0.886617	-0.158806
136	9	220526Well 8	control	ARM112	wt	6	107.012	77.0922	-29.9196	0	0.00976923	0.753132	-0.292291
137	9.06667	220526Well 8	control	ARM112	wt	6	107.012	77.223	-29.7887	0	0.00976923	0.754409	-0.291013
138	9.13333	220526Well 8	control	ARM112	wt	6	107.012	80.2414	-26.7703	0	0.00976923	0.783897	-0.261525
139	9.2	220526Well 8	control	ARM112	wt	6	107.012	73.9699	-33.0418	0	0.00976923	0.722629	-0.322793
140	9.26667	220526Well 8	control	ARM112	wt	6	107.012	78.8015	-28.2103	0	0.00976923	0.76983	-0.275593
141	9.33333	220526Well 8	control	ARM112	wt	7	107.012	82.4535	-24.5583	0	0.00976923	0.805507	-0.239915
142	9.4	220526Well 8	control	ARM112	wt	6	107.012	83.34	-23.6717	0	0.00976923	0.814168	-0.231255
143	9.46667	220526Well 8	control	ARM112	wt	5	107.012	89.5942	-17.4176	0	0.00976923	0.875266	-0.170156
144	9.53333	220526Well 8	control	ARM112	wt	7	107.012	89.222	-17.7897	0	0.00976923	0.871631	-0.173792
145	9.6	220526Well 8	control	ARM112	wt	6	107.012	95.4454	-11.5664	0	0.00976923	0.932428	-0.112995
146	9.66667	220526Well 8	control	ARM112	wt	5	107.012	85.2558	-21.7559	0	0.00976923	0.832884	-0.212539
147	9.73333	220526Well 8	control	ARM112	wt	5	107.012	88.3511	-18.6607	0	0.00976923	0.863122	-0.182301
148	9.8	220526Well 8	control	ARM112	wt	6	107.012	88.4838	-18.528	0	0.00976923	0.864419	-0.181004
149	9.86667	220526Well 8	control	ARM112	wt	7	107.012	64.6581	-42.3537	0	0.00976923	0.631659	-0.413763
150	9.93333	220526Well 8	control	ARM112	wt	6	107.012	79.0228	-27.989	0	0.00976923	0.771992	-0.273431
151	10	220526Well 8	control	ARM112	wt	6	107.012	73.0334	-33.9783	0	0.00976923	0.713481	-0.331942
152	10.0667	220526Well 8	control	ARM112	wt	6	107.012	83.0464	-23.9653	0	0.00976923	0.8113	-0.234123
153	10.1333	220526Well 8	control	ARM112	wt	6	107.012	68.3918	-38.62	0	0.00976923	0.668135	-0.377287
154	10.2	220526Well 8	control	ARM112	wt	7	107.012	64.138	-42.8737	0	0.00976923	0.626579	-0.418843
155	10.2667	220526Well 8	control	ARM112	wt	6	107.012	76.4678	-30.5439	0	0.00976923	0.747032	-0.298391
156	10.3333	220526Well 8	control	ARM112	wt	6	107.012	86.136	-20.8758	0	0.00976923	0.841482	-0.20394
157	10.4	220526Well 8	control	ARM112	wt	6	107.012	79.2647	-27.7471	0	0.00976923	0.774355	-0.271068
158	10.4667	220526Well 8	control	ARM112	wt	6	107.012	81.7927	-25.2191	0	0.00976923	0.799051	-0.246371
159	10.5333	220526Well 8	control	ARM112	wt	6	107.012	66.5504	-40.4614	0	0.00976923	0.650146	-0.395277
160	10.6	220526Well 8	control	ARM112	wt	7	107.012	91.9515	-15.0603	0	0.00976923	0.898295	-0.147128
161	10.6667	220526Well 8	control	ARM112	wt	6	107.012	77.2461	-29.7657	0	0.00976923	0.754635	-0.290788
162	10.7333	220526Well 8	control	ARM112	wt	6	107.012	71.5305	-35.4812	0	0.00976923	0.698798	-0.346624
163	10.8	220526Well 8	control	ARM112	wt	7	107.012	66.9904	-40.0214	0	0.00976923	0.654444	-0.390978
164	10.8667	220526Well 8	control	ARM112	wt	6	107.012	75.1555	-31.8563	0	0.00976923	0.734211	-0.311212
165	10.9333	220526Well 8	control	ARM112	wt	6	107.012	60.942	-46.0698	0	0.00976923	0.595356	-0.450067
166	11	220526Well 8	control	ARM112	wt	5	107.012	97.6605	-9.35128	0	0.00976923	0.954068	-0.0913548
167	11.0667	220526Well 8	control	ARM112	wt	6	107.012	54.7648	-52.247	0	0.00976923	0.53501	-0.510413
168	11.1333	220526Well 8	control	ARM112	wt	5	107.012	64.6125	-42.3993	0	0.00976923	0.631214	-0.414208
169	11.2	220526Well 8	control	ARM112	wt	7	107.012	91.1625	-15.8493	0	0.00976923	0.890587	-0.154835
170	11.2667	220526Well 8	control	ARM112	wt	6	107.012	74.7329	-32.2788	0	0.00976923	0.730083	-0.315339
171	11.3333	220526Well 8	control	ARM112	wt	6	107.012	65.1169	-41.8949	0	0.00976923	0.636142	-0.409281
172	11.4	220526Well 8	control	ARM112	wt	7	107.012	67.5822	-39.4295	0	0.00976923	0.660226	-0.385196
173	11.4667	220526Well 8	control	ARM112	wt	7	107.012	94.3482	-12.6636	0	0.00976923	0.921709	-0.123714
174	11.5333	220526Well 8	control	ARM112	wt	6	107.012	82.9539	-24.0579	0	0.00976923	0.810395	-0.235027
175	11.6	220526Well 8	control	ARM112	wt	6	107.012	88.1067	-18.9051	0	0.00976923	0.860735	-0.184688
176	11.6667	220526Well 8	control	ARM112	wt	6	107.012	78.6467	-28.3651	0	0.00976923	0.768317	-0.277105
177	11.7333	220526Well 8	control	ARM112	wt	6	107.012	120.912	13.9006	1	0.00976923	1.18122	0.135799
178	11.8	220526Well 8	control	ARM112	wt	6	107.012	92.7236	-14.2882	0	0.00976923	0.905838	-0.139584
179	11.8667	220526Well 8	control	ARM112	wt	5	107.012	83.8009	-23.2109	0	0.00976923	0.81867	-0.226752
180	11.9333	220526Well 8	control	ARM112	wt	7	107.012	101.818	-5.1938	0	0.00976923	0.994683	-0.0507394
181	12	220526Well 8	control	ARM112	wt	8	107.012	90.2367	-16.775	0	0.00976923	0.881543	-0.163879
182	12.0667	220526Well 8	control	ARM112	wt	6	107.012	111.669	4.65676	1	0.00976923	1.09092	0.045493
183	12.1333	220526Well 8	control	ARM112	wt	6	107.012	94.0227	-12.9891	0	0.00976923	0.918529	-0.126893
184	12.2	220526Well 8	control	ARM112	wt	5	107.012	90.2036	-16.8082	0	0.00976923	0.881219	-0.164203
185	12.2667	220526Well 8	control	ARM112	wt	5	107.012	96.8875	-10.1243	0	0.00976923	0.946516	-0.0989065
186	12.3333	220526Well 8	control	ARM112	wt	7	107.012	91.1045	-15.9072	0	0.00976923	0.890021	-0.155401
187	12.4	220526Well 8	control	ARM112	wt	6	107.012	92.5956	-14.4162	0	0.00976923	0.904587	-0.140835
188	12.4667	220526Well 8	control	ARM112	wt	7	107.012	85.5836	-21.4281	0	0.00976923	0.836086	-0.209336
189	12.5333	220526Well 8	control	ARM112	wt	7	107.012	91.0785	-15.9333	0	0.00976923	0.889767	-0.155656
190	12.6	220526Well 8	control	ARM112	wt	6	107.012	89.585	-17.4268	0	0.00976923	0.875177	-0.170246
191	12.6667	220526Well 8	control	ARM112	wt	6	107.012	87.6662	-19.3456	0	0.00976923	0.856431	-0.188992
192	12.7333	220526Well 8	control	ARM112	wt	6	107.012	71.7569	-35.2548	0	0.00976923	0.70101	-0.344412
193	12.8	220526Well 8	control	ARM112	wt	7	107.012	67.6884	-39.3234	0	0.00976923	0.661263	-0.384159
194	12.8667	220526Well 8	control	ARM112	wt	6	107.012	118.248	11.2365	1	0.00976923	1.15519	0.109772
195	12.9333	220526Well 8	control	ARM112	wt	5	107.012	100.522	-6.49003	0	0.00976923	0.98202	-0.0634026
196	13	220526Well 8	control	ARM112	wt	7	107.012	82.5062	-24.5055	0	0.00976923	0.806022	-0.2394
197	13.0667	220526Well 8	control	ARM112	wt	6	107.012	68.1046	-38.9072	0	0.00976923	0.665329	-0.380093
198	13.1333	220526Well 8	control	ARM112	wt	6	107.012	86.7148	-20.2969	0	0.00976923	0.847137	-0.198285
199	13.2	220526Well 8	control	ARM112	wt	8	107.012	85.1971	-21.8147	0	0.00976923	0.83231	-0.213113
200	13.2667	220526Well 8	control	ARM112	wt	6	107.012	92.0495	-14.9623	0	0.00976923	0.899253	-0.14617
201	13.3333	220526Well 8	control	ARM112	wt	7	107.012	116.021	9.00899	1	0.00976923	1.13343	0.0880109
202	13.4	220526Well 8	control	ARM112	wt	6	107.012	108.738	1.72625	1	0.00976923	1.06229	0.0168642
203	13.4667	220526Well 8	control	ARM112	wt	6	107.012	115.767	8.755	1	0.00976923	1.13095	0.0855296
204	13.5333	220526Well 8	control	ARM112	wt	6	107.012	134.538	27.5258	1	0.00976923	1.31433	0.268906
205	13.6	220526Well 8	control	ARM112	wt	6	107.012	122.525	15.5132	1	0.00976923	1.19698	0.151552
206	13.6667	220526Well 8	control	ARM112	wt	6	107.012	103.509	-3.50258	0	0.00976923	1.01121	-0.0342176
207	13.7333	220526Well 8	control	ARM112	wt	6	107.012	99.4825	-7.52922	0	0.00976923	0.971868	-0.0735546
208	13.8	220526Well 8	control	ARM112	wt	6	107.012	96.0373	-10.9745	0	0.00976923	0.93821	-0.107212
209	13.8667	220526Well 8	control	ARM112	wt	6	107.012	82.7551	-24.2566	0	0.00976923	0.808454	-0.236969
210	13.9333	220526Well 8	control	ARM112	wt	6	107.012	89.0266	-17.9852	0	0.00976923	0.869721	-0.175702
211	14	220526Well 8	control	ARM112	wt	6	107.012	105.224	-1.78759	0	0.00976923	1.02796	-0.0174634
212	14.0667	220526Well 8	control	ARM112	wt	6	107.012	99.3092	-7.7026	0	0.00976923	0.970174	-0.0752485
213	14.1333	220526Well 8	control	ARM112	wt	6	107.012	107.943	0.931478	1	0.00976923	1.05452	0.00909983
214	14.2	220526Well 8	control	ARM112	wt	6	107.012	102.559	-4.45244	0	0.00976923	1.00193	-0.0434969
215	14.2667	220526Well 8	control	ARM112	wt	5	107.012	93.0719	-13.9399	0	0.00976923	0.909241	-0.136182
216	14.3333	220526Well 8	control	ARM112	wt	9	107.012	85.1892	-21.8225	0	0.00976923	0.832233	-0.213189
217	14.4	220526Well 8	control	ARM112	wt	8	107.012	65.1044	-41.9074	0	0.00976923	0.636019	-0.409403
218	14.4667	220526Well 8	control	ARM112	wt	6	107.012	79.5891	-27.4227	0	0.00976923	0.777524	-0.267898
219	14.5333	220526Well 8	control	ARM112	wt	7	107.012	77.5775	-29.4343	0	0.00976923	0.757872	-0.287551
220	14.6	220526Well 8	control	ARM112	wt	6	107.012	98.9209	-8.09087	0	0.00976923	0.966381	-0.0790416
221	14.6667	220526Well 8	control	ARM112	wt	6	107.012	72.3776	-34.6342	0	0.00976923	0.707073	-0.338349
222	14.7333	220526Well 8	control	ARM112	wt	9	107.012	70.4019	-36.6098	0	0.00976923	0.687773	-0.35765
223	14.8	220526Well 8	control	ARM112	wt	6	107.012	80.404	-26.6078	0	0.00976923	0.785485	-0.259938
224	14.8667	220526Well 8	control	ARM112	wt	6	107.012	92.7615	-14.2503	0	0.00976923	0.906209	-0.139214
225	14.9333	220526Well 8	control	ARM112	wt	6	107.012	126.448	19.4359	1	0.00976923	1.2353	0.189873
226	15	220526Well 8	control	ARM112	wt	7	107.012	107.029	0.0176618	1	0.00976923	1.0456	0.000172542
227	15.0667	220526Well 8	control	ARM112	wt	7	107.012	170.549	63.5375	1	0.00976923	1.66614	0.620713
228	15.1333	220526Well 8	control	ARM112	wt	6	107.012	101.833	-5.17845	0	0.00976923	0.994833	-0.0505894
229	15.2	220526Well 8	control	ARM112	wt	7	107.012	82.3485	-24.6632	0	0.00976923	0.804482	-0.240941
230	15.2667	220526Well 8	control	ARM112	wt	7	107.012	100.31	-6.70224	0	0.00976923	0.979947	-0.0654757
231	15.3333	220526Well 8	control	ARM112	wt	8	107.012	97.7457	-9.26603	0	0.00976923	0.954901	-0.090522
232	15.4	220526Well 8	control	ARM112	wt	6	107.012	107.526	0.514363	1	0.00976923	1.05045	0.00502493
233	15.4667	220526Well 8	control	ARM112	wt	6	107.012	108.936	1.9238	1	0.00976923	1.06422	0.0187941
234	15.5333	220526Well 8	control	ARM112	wt	6	107.012	97.6673	-9.34448	0	0.00976923	0.954134	-0.0912884
235	15.6	220526Well 8	control	ARM112	wt	7	107.012	82.6835	-24.3283	0	0.00976923	0.807754	-0.237669
236	15.6667	220526Well 8	control	ARM112	wt	7	107.012	73.4293	-33.5825	0	0.00976923	0.717347	-0.328075
237	15.7333	220526Well 8	control	ARM112	wt	7	107.012	102.246	-4.76589	0	0.00976923	0.998863	-0.0465591
238	15.8	220526Well 8	control	ARM112	wt	6	107.012	127.192	20.1803	1	0.00976923	1.24257	0.197146
239	15.8667	220526Well 8	control	ARM112	wt	5	107.012	98.5941	-8.41764	0	0.00976923	0.963189	-0.0822338
240	15.9333	220526Well 8	control	ARM112	wt	7	107.012	97.421	-9.59072	0	0.00976923	0.951729	-0.093694
241	16	220526Well 8	control	ARM112	wt	7	107.012	98.0009	-9.01085	0	0.00976923	0.957393	-0.0880291
242	16.0667	220526Well 8	control	ARM112	wt	6	107.012	104.182	-2.82974	0	0.00976923	1.01778	-0.0276444
243	16.1333	220526Well 8	control	ARM112	wt	6	107.012	96.9477	-10.0641	0	0.00976923	0.947104	-0.0983182
244	16.2	220526Well 8	control	ARM112	wt	6	107.012	88.8609	-18.1509	0	0.00976923	0.868103	-0.17732
245	16.2667	220526Well 8	control	ARM112	wt	8	107.012	87.3628	-19.6489	0	0.00976923	0.853468	-0.191955
246	16.3333	220526Well 8	control	ARM112	wt	7	107.012	86.7517	-20.2601	0	0.00976923	0.847497	-0.197926
247	16.4	220526Well 8	control	ARM112	wt	6	107.012	84.9802	-22.0316	0	0.00976923	0.830191	-0.215232
248	16.4667	220526Well 8	control	ARM112	wt	7	107.012	91.792	-15.2197	0	0.00976923	0.896738	-0.148685
249	16.5333	220526Well 8	control	ARM112	wt	8	107.012	94.3005	-12.7112	0	0.00976923	0.921244	-0.124179
250	16.6	220526Well 8	control	ARM112	wt	8	107.012	91.8348	-15.1769	0	0.00976923	0.897156	-0.148267
251	16.6667	220526Well 8	control	ARM112	wt	7	107.012	86.2138	-20.7979	0	0.00976923	0.842243	-0.20318
252	16.7333	220526Well 8	control	ARM112	wt	7	107.012	88.7824	-18.2294	0	0.00976923	0.867336	-0.178087
253	16.8	220526Well 8	control	ARM112	wt	8	107.012	81.0686	-25.9432	0	0.00976923	0.791978	-0.253445
254	16.8667	220526Well 8	control	ARM112	wt	5	107.012	75.6379	-31.3739	0	0.00976923	0.738924	-0.306499
255	16.9333	220526Well 8	control	ARM112	wt	5	107.012	70.5128	-36.499	0	0.00976923	0.688855	-0.356567
256	17	220526Well 8	control	ARM112	wt	5	107.012	71.0204	-35.9914	0	0.00976923	0.693815	-0.351608
257	17.0667	220526Well 8	control	ARM112	wt	6	107.012	83.7751	-23.2367	0	0.00976923	0.818418	-0.227004
258	17.1333	220526Well 8	control	ARM112	wt	6	107.012	97.6633	-9.34846	0	0.00976923	0.954095	-0.0913273
259	17.2	220526Well 8	control	ARM112	wt	5	107.012	87.2095	-19.8022	0	0.00976923	0.85197	-0.193453
260	17.2667	220526Well 8	control	ARM112	wt	8	107.012	53.236	-53.7758	0	0.00976923	0.520074	-0.525348
261	17.3333	220526Well 8	control	ARM112	wt	8	107.012	63.6285	-43.3833	0	0.00976923	0.621602	-0.423821
262	17.4	220526Well 8	control	ARM112	wt	6	107.012	72.6373	-34.3744	0	0.00976923	0.709611	-0.335812
263	17.4667	220526Well 8	control	ARM112	wt	6	107.012	73.5096	-33.5022	0	0.00976923	0.718132	-0.32729
264	17.5333	220526Well 8	control	ARM112	wt	6	107.012	110.739	3.72701	1	0.00976923	1.08183	0.03641
265	17.6	220526Well 8	control	ARM112	wt	7	107.012	75.271	-31.7407	0	0.00976923	0.73534	-0.310083
266	17.6667	220526Well 8	control	ARM112	wt	5	107.012	77.9744	-29.0374	0	0.00976923	0.76175	-0.283673
267	17.7333	220526Well 8	control	ARM112	wt	6	107.012	77.3276	-29.6842	0	0.00976923	0.755431	-0.289992
268	17.8	220526Well 8	control	ARM112	wt	6	107.012	77.9258	-29.086	0	0.00976923	0.761275	-0.284148
269	17.8667	220526Well 8	control	ARM112	wt	6	107.012	82.6753	-24.3365	0	0.00976923	0.807674	-0.237749
270	17.9333	220526Well 8	control	ARM112	wt	9	107.012	85.51	-21.5018	0	0.00976923	0.835367	-0.210056
271	18	220526Well 8	control	ARM112	wt	5	107.012	82.2237	-24.788	0	0.00976923	0.803263	-0.24216
272	18.0667	220526Well 8	control	ARM112	wt	8	107.012	76.3319	-30.6799	0	0.00976923	0.745704	-0.299719
273	18.1333	220526Well 8	control	ARM112	wt	6	107.012	105.502	-1.50993	0	0.00976923	1.03067	-0.0147508
274	18.2	220526Well 8	control	ARM112	wt	6	107.012	112.232	5.22045	1	0.00976923	1.09642	0.0509998
275	18.2667	220526Well 8	control	ARM112	wt	6	107.012	92.9687	-14.0431	0	0.00976923	0.908233	-0.13719
276	18.3333	220526Well 8	control	ARM112	wt	6	107.012	92.302	-14.7098	0	0.00976923	0.901719	-0.143703
277	18.4	220526Well 8	control	ARM112	wt	6	107.012	110.394	3.3818	1	0.00976923	1.07846	0.0330376
278	18.4667	220526Well 8	control	ARM112	wt	8	107.012	90.1451	-16.8667	0	0.00976923	0.880648	-0.164774
279	18.5333	220526Well 8	control	ARM112	wt	6	107.012	83.7759	-23.2358	0	0.00976923	0.818426	-0.226996
280	18.6	220526Well 8	control	ARM112	wt	6	107.012	110.609	3.59702	1	0.00976923	1.08056	0.0351401
281	18.6667	220526Well 8	control	ARM112	wt	6	107.012	111.302	4.29064	1	0.00976923	1.08734	0.0419162
282	18.7333	220526Well 8	control	ARM112	wt	6	107.012	117.637	10.6253	1	0.00976923	1.14922	0.103801
283	18.8	220526Well 8	control	ARM112	wt	8	107.012	97.7868	-9.22496	0	0.00976923	0.955302	-0.0901207
284	18.8667	220526Well 8	control	ARM112	wt	6	107.012	118.739	11.7269	1	0.00976923	1.15999	0.114563
285	18.9333	220526Well 8	control	ARM112	wt	9	107.012	95.9459	-11.0659	0	0.00976923	0.937318	-0.108105
286	19	220526Well 8	control	ARM112	wt	6	107.012	122.736	15.7246	1	0.00976923	1.19904	0.153617
287	19.0667	220526Well 8	control	ARM112	wt	7	107.012	105.84	-1.17201	0	0.00976923	1.03397	-0.0114497
288	19.1333	220526Well 8	control	ARM112	wt	7	107.012	97.2584	-9.75339	0	0.00976923	0.950139	-0.0952831
289	19.2	220526Well 8	control	ARM112	wt	7	107.012	94.2267	-12.7851	0	0.00976923	0.920522	-0.124901
290	19.2667	220526Well 8	control	ARM112	wt	6	107.012	97.2399	-9.77181	0	0.00976923	0.949959	-0.0954631
291	19.3333	220526Well 8	control	ARM112	wt	6	107.012	102.015	-4.9969	0	0.00976923	0.996607	-0.0488158
292	19.4	220526Well 8	control	ARM112	wt	6	107.012	128.396	21.3839	1	0.00976923	1.25433	0.208904
293	19.4667	220526Well 8	control	ARM112	wt	6	107.012	104.845	-2.16676	0	0.00976923	1.02426	-0.0211675
294	19.5333	220526Well 8	control	ARM112	wt	7	107.012	92.5773	-14.4345	0	0.00976923	0.904409	-0.141014
295	19.6	220526Well 8	control	ARM112	wt	6	107.012	123.542	16.5307	1	0.00976923	1.20691	0.161492
296	19.6667	220526Well 8	control	ARM112	wt	8	107.012	94.6278	-12.384	0	0.00976923	0.92444	-0.120982
297	19.7333	220526Well 8	control	ARM112	wt	6	107.012	98.2567	-8.75506	0	0.00976923	0.959892	-0.0855302
298	19.8	220526Well 8	control	ARM112	wt	8	107.012	100.323	-6.68921	0	0.00976923	0.980074	-0.0653485
299	19.8667	220526Well 8	control	ARM112	wt	6	107.012	102.152	-4.85969	0	0.00976923	0.997947	-0.0474755
300	19.9333	220526Well 8	control	ARM112	wt	6	107.012	95.6952	-11.3166	0	0.00976923	0.934868	-0.110554
301	20	220526Well 8	control	ARM112	wt	6	107.012	114.43	7.41835	1	0.00976923	1.11789	0.0724716
1	0	220526Well 9	control	IV988	dat1	7	124.019	133.477	9.45752	1	0.00976923	1.30396	0.0923927
2	0.0666667	220526Well 9	control	IV988	dat1	4	124.019	146.966	22.9467	1	0.00976923	1.43574	0.224172
3	0.133333	220526Well 9	control	IV988	dat1	5	124.019	137.59	13.5713	1	0.00976923	1.34415	0.132581
4	0.2	220526Well 9	control	IV988	dat1	5	124.019	138.484	14.4653	1	0.00976923	1.35289	0.141315
5	0.266667	220526Well 9	control	IV988	dat1	5	124.019	136.572	12.5531	1	0.00976923	1.33421	0.122634
6	0.333333	220526Well 9	control	IV988	dat1	6	124.019	124.706	0.687236	1	0.00976923	1.21828	0.00671377
7	0.4	220526Well 9	control	IV988	dat1	6	124.019	127.928	3.90893	1	0.00976923	1.24976	0.0381873
8	0.466667	220526Well 9	control	IV988	dat1	6	124.019	134.014	9.99472	1	0.00976923	1.30921	0.0976407
9	0.533333	220526Well 9	control	IV988	dat1	5	124.019	138.796	14.7773	1	0.00976923	1.35593	0.144363
10	0.6	220526Well 9	control	IV988	dat1	7	124.019	118.566	-5.45342	0	0.00976923	1.1583	-0.0532758
11	0.666667	220526Well 9	control	IV988	dat1	6	124.019	125.659	1.6404	1	0.00976923	1.2276	0.0160254
12	0.733333	220526Well 9	control	IV988	dat1	5	124.019	136.127	12.1076	1	0.00976923	1.32985	0.118282
13	0.8	220526Well 9	control	IV988	dat1	6	124.019	134.91	10.8905	1	0.00976923	1.31796	0.106392
14	0.866667	220526Well 9	control	IV988	dat1	6	124.019	131.783	7.76433	1	0.00976923	1.28742	0.0758515
15	0.933333	220526Well 9	control	IV988	dat1	6	124.019	133.344	9.3253	1	0.00976923	1.30267	0.091101
16	1	220526Well 9	control	IV988	dat1	6	124.019	128.4	4.38054	1	0.00976923	1.25437	0.0427945
17	1.06667	220526Well 9	control	IV988	dat1	6	124.019	129.748	5.72859	1	0.00976923	1.26753	0.0559639
18	1.13333	220526Well 9	control	IV988	dat1	7	124.019	123.724	-0.295383	0	0.00976923	1.20869	-0.00288566
19	1.2	220526Well 9	control	IV988	dat1	6	124.019	125.578	1.55926	1	0.00976923	1.2268	0.0152328
20	1.26667	220526Well 9	control	IV988	dat1	6	124.019	125.032	1.01304	1	0.00976923	1.22147	0.00989659
21	1.33333	220526Well 9	control	IV988	dat1	6	124.019	121.672	-2.34681	0	0.00976923	1.18864	-0.0229265
22	1.4	220526Well 9	control	IV988	dat1	5	124.019	121.737	-2.28177	0	0.00976923	1.18928	-0.0222911
23	1.46667	220526Well 9	control	IV988	dat1	5	124.019	118.118	-5.90099	0	0.00976923	1.15392	-0.0576482
24	1.53333	220526Well 9	control	IV988	dat1	6	124.019	110.565	-13.454	0	0.00976923	1.08014	-0.131435
25	1.6	220526Well 9	control	IV988	dat1	6	124.019	108.326	-15.6929	0	0.00976923	1.05826	-0.153307
26	1.66667	220526Well 9	control	IV988	dat1	6	124.019	117.947	-6.07182	0	0.00976923	1.15225	-0.059317
27	1.73333	220526Well 9	control	IV988	dat1	6	124.019	123.505	-0.514359	0	0.00976923	1.20655	-0.00502489
28	1.8	220526Well 9	control	IV988	dat1	6	124.019	120.39	-3.62903	0	0.00976923	1.17612	-0.0354528
29	1.86667	220526Well 9	control	IV988	dat1	6	124.019	120.958	-3.06101	0	0.00976923	1.18167	-0.0299037
30	1.93333	220526Well 9	control	IV988	dat1	6	124.019	122.795	-1.22435	0	0.00976923	1.19961	-0.0119609
31	2	220526Well 9	control	IV988	dat1	6	124.019	97.0791	-26.94	0	0.00976923	0.948388	-0.263183
32	2.06667	220526Well 9	control	IV988	dat1	6	124.019	90.0449	-33.9742	0	0.00976923	0.879669	-0.331902
33	2.13333	220526Well 9	control	IV988	dat1	6	124.019	89.934	-34.0851	0	0.00976923	0.878586	-0.332985
34	2.2	220526Well 9	control	IV988	dat1	5	124.019	82.4792	-41.5399	0	0.00976923	0.805758	-0.405813
35	2.26667	220526Well 9	control	IV988	dat1	7	124.019	78.9041	-45.1149	0	0.00976923	0.770833	-0.440738
36	2.33333	220526Well 9	control	IV988	dat1	5	124.019	89.329	-34.6901	0	0.00976923	0.872675	-0.338896
37	2.4	220526Well 9	control	IV988	dat1	7	124.019	83.8475	-40.1716	0	0.00976923	0.819125	-0.392446
38	2.46667	220526Well 9	control	IV988	dat1	6	124.019	88.7409	-35.2782	0	0.00976923	0.866931	-0.344641
39	2.53333	220526Well 9	control	IV988	dat1	6	124.019	96.5686	-27.4505	0	0.00976923	0.943401	-0.26817
40	2.6	220526Well 9	control	IV988	dat1	6	124.019	102.068	-21.9508	0	0.00976923	0.997129	-0.214442
41	2.66667	220526Well 9	control	IV988	dat1	6	124.019	96.6271	-27.392	0	0.00976923	0.943973	-0.267598
42	2.73333	220526Well 9	control	IV988	dat1	6	124.019	95.8146	-28.2045	0	0.00976923	0.936035	-0.275536
43	2.8	220526Well 9	control	IV988	dat1	6	124.019	94.4144	-29.6047	0	0.00976923	0.922356	-0.289215
44	2.86667	220526Well 9	control	IV988	dat1	6	124.019	90.9347	-33.0844	0	0.00976923	0.888362	-0.323209
45	2.93333	220526Well 9	control	IV988	dat1	6	124.019	83.0608	-40.9583	0	0.00976923	0.81144	-0.400131
46	3	220526Well 9	control	IV988	dat1	6	124.019	81.2288	-42.7903	0	0.00976923	0.793543	-0.418028
47	3.06667	220526Well 9	control	IV988	dat1	6	124.019	74.4486	-49.5705	0	0.00976923	0.727306	-0.484265
48	3.13333	220526Well 9	control	IV988	dat1	6	124.019	73.5054	-50.5137	0	0.00976923	0.718091	-0.49348
49	3.2	220526Well 9	control	IV988	dat1	6	124.019	77.1547	-46.8644	0	0.00976923	0.753742	-0.457829
50	3.26667	220526Well 9	control	IV988	dat1	5	124.019	78.0851	-45.934	0	0.00976923	0.762831	-0.44874
51	3.33333	220526Well 9	control	IV988	dat1	6	124.019	81.8764	-42.1426	0	0.00976923	0.79987	-0.411701
52	3.4	220526Well 9	control	IV988	dat1	5	124.019	84.0115	-40.0075	0	0.00976923	0.820728	-0.390843
53	3.46667	220526Well 9	control	IV988	dat1	7	124.019	76.778	-47.2411	0	0.00976923	0.750062	-0.461509
54	3.53333	220526Well 9	control	IV988	dat1	6	124.019	79.9631	-44.056	0	0.00976923	0.781178	-0.430393
55	3.6	220526Well 9	control	IV988	dat1	6	124.019	76.6453	-47.3738	0	0.00976923	0.748765	-0.462806
56	3.66667	220526Well 9	control	IV988	dat1	7	124.019	76.3896	-47.6295	0	0.00976923	0.746268	-0.465303
57	3.73333	220526Well 9	control	IV988	dat1	6	124.019	81.2895	-42.7296	0	0.00976923	0.794135	-0.417436
58	3.8	220526Well 9	control	IV988	dat1	6	124.019	78.203	-45.816	0	0.00976923	0.763984	-0.447588
59	3.86667	220526Well 9	control	IV988	dat1	6	124.019	79.6443	-44.3748	0	0.00976923	0.778064	-0.433508
60	3.93333	220526Well 9	control	IV988	dat1	6	124.019	79.9838	-44.0353	0	0.00976923	0.78138	-0.430191
61	4	220526Well 9	control	IV988	dat1	6	124.019	80.1133	-43.9057	0	0.00976923	0.782646	-0.428925
62	4.06667	220526Well 9	control	IV988	dat1	7	124.019	76.2309	-47.7882	0	0.00976923	0.744717	-0.466854
63	4.13333	220526Well 9	control	IV988	dat1	7	124.019	70.4193	-53.5998	0	0.00976923	0.687942	-0.523629
64	4.2	220526Well 9	control	IV988	dat1	7	124.019	64.3875	-59.6316	0	0.00976923	0.629016	-0.582555
65	4.26667	220526Well 9	control	IV988	dat1	6	124.019	69.3149	-54.7042	0	0.00976923	0.677153	-0.534418
66	4.33333	220526Well 9	control	IV988	dat1	6	124.019	69.3881	-54.631	0	0.00976923	0.677868	-0.533703
67	4.4	220526Well 9	control	IV988	dat1	7	124.019	77.3729	-46.6462	0	0.00976923	0.755874	-0.455697
68	4.46667	220526Well 9	control	IV988	dat1	6	124.019	73.3871	-50.632	0	0.00976923	0.716936	-0.494636
69	4.53333	220526Well 9	control	IV988	dat1	6	124.019	71.9758	-52.0433	0	0.00976923	0.703148	-0.508423
70	4.6	220526Well 9	control	IV988	dat1	6	124.019	76.4709	-47.5482	0	0.00976923	0.747062	-0.464509
71	4.66667	220526Well 9	control	IV988	dat1	6	124.019	75.8963	-48.1228	0	0.00976923	0.741448	-0.470123
72	4.73333	220526Well 9	control	IV988	dat1	6	124.019	76.8909	-47.1281	0	0.00976923	0.751165	-0.460406
73	4.8	220526Well 9	control	IV988	dat1	7	124.019	79.7137	-44.3054	0	0.00976923	0.778742	-0.432829
74	4.86667	220526Well 9	control	IV988	dat1	5	124.019	80.6742	-43.3449	0	0.00976923	0.788124	-0.423447
75	4.93333	220526Well 9	control	IV988	dat1	6	124.019	82.7929	-41.2262	0	0.00976923	0.808823	-0.402748
76	5	220526Well 9	control	IV988	dat1	6	124.019	87.4055	-36.6136	0	0.00976923	0.853885	-0.357686
77	5.06667	220526Well 9	control	IV988	dat1	6	124.019	98.4081	-25.611	0	0.00976923	0.961372	-0.250199
78	5.13333	220526Well 9	control	IV988	dat1	6	124.019	85.9322	-38.0869	0	0.00976923	0.839492	-0.372079
79	5.2	220526Well 9	control	IV988	dat1	6	124.019	89.1359	-34.8832	0	0.00976923	0.870789	-0.340782
80	5.26667	220526Well 9	control	IV988	dat1	5	124.019	105.427	-18.5924	0	0.00976923	1.02994	-0.181633
81	5.33333	220526Well 9	control	IV988	dat1	6	124.019	107.095	-16.9238	0	0.00976923	1.04624	-0.165332
82	5.4	220526Well 9	control	IV988	dat1	6	124.019	107.236	-16.7831	0	0.00976923	1.04761	-0.163958
83	5.46667	220526Well 9	control	IV988	dat1	6	124.019	108.849	-15.1702	0	0.00976923	1.06337	-0.148201
84	5.53333	220526Well 9	control	IV988	dat1	6	124.019	111.337	-12.682	0	0.00976923	1.08768	-0.123893
85	5.6	220526Well 9	control	IV988	dat1	6	124.019	102.717	-21.3024	0	0.00976923	1.00346	-0.208108
86	5.66667	220526Well 9	control	IV988	dat1	6	124.019	103.301	-20.7177	0	0.00976923	1.00917	-0.202396
87	5.73333	220526Well 9	control	IV988	dat1	6	124.019	93.9587	-30.0604	0	0.00976923	0.917904	-0.293667
88	5.8	220526Well 9	control	IV988	dat1	6	124.019	98.4929	-25.5262	0	0.00976923	0.9622	-0.249371
89	5.86667	220526Well 9	control	IV988	dat1	6	124.019	85.9903	-38.0288	0	0.00976923	0.840059	-0.371512
90	5.93333	220526Well 9	control	IV988	dat1	6	124.019	78.6505	-45.3686	0	0.00976923	0.768355	-0.443216
91	6	220526Well 9	control	IV988	dat1	6	124.019	75.5883	-48.4308	0	0.00976923	0.73844	-0.473131
92	6.06667	220526Well 9	control	IV988	dat1	7	124.019	73.7453	-50.2738	0	0.00976923	0.720435	-0.491136
93	6.13333	220526Well 9	control	IV988	dat1	6	124.019	84.2319	-39.7871	0	0.00976923	0.822881	-0.38869
94	6.2	220526Well 9	control	IV988	dat1	6	124.019	86.2519	-37.7672	0	0.00976923	0.842615	-0.368957
95	6.26667	220526Well 9	control	IV988	dat1	6	124.019	96.4617	-27.5574	0	0.00976923	0.942357	-0.269214
96	6.33333	220526Well 9	control	IV988	dat1	5	124.019	97.9711	-26.048	0	0.00976923	0.957102	-0.254469
97	6.4	220526Well 9	control	IV988	dat1	6	124.019	88.6092	-35.4099	0	0.00976923	0.865643	-0.345928
98	6.46667	220526Well 9	control	IV988	dat1	9	124.019	92.6211	-31.398	0	0.00976923	0.904837	-0.306735
99	6.53333	220526Well 9	control	IV988	dat1	5	124.019	75.3395	-48.6796	0	0.00976923	0.736009	-0.475562
100	6.6	220526Well 9	control	IV988	dat1	5	124.019	99.4564	-24.5627	0	0.00976923	0.971613	-0.239959
101	6.66667	220526Well 9	control	IV988	dat1	5	124.019	105.283	-18.7362	0	0.00976923	1.02853	-0.183038
102	6.73333	220526Well 9	control	IV988	dat1	6	124.019	103.708	-20.311	0	0.00976923	1.01315	-0.198423
103	6.8	220526Well 9	control	IV988	dat1	6	124.019	98.4823	-25.5367	0	0.00976923	0.962097	-0.249474
104	6.86667	220526Well 9	control	IV988	dat1	8	124.019	98.116	-25.9031	0	0.00976923	0.958518	-0.253053
105	6.93333	220526Well 9	control	IV988	dat1	6	124.019	100.722	-23.2969	0	0.00976923	0.983978	-0.227593
106	7	220526Well 9	control	IV988	dat1	6	124.019	115.666	-8.35324	0	0.00976923	1.12997	-0.0816047
107	7.06667	220526Well 9	control	IV988	dat1	6	124.019	98.5275	-25.4916	0	0.00976923	0.962538	-0.249033
108	7.13333	220526Well 9	control	IV988	dat1	6	124.019	89.762	-34.2571	0	0.00976923	0.876906	-0.334665
109	7.2	220526Well 9	control	IV988	dat1	7	124.019	73.952	-50.067	0	0.00976923	0.722455	-0.489116
110	7.26667	220526Well 9	control	IV988	dat1	6	124.019	83.3094	-40.7097	0	0.00976923	0.813869	-0.397702
111	7.33333	220526Well 9	control	IV988	dat1	6	124.019	75.5121	-48.507	0	0.00976923	0.737695	-0.473876
112	7.4	220526Well 9	control	IV988	dat1	6	124.019	96.1616	-27.8575	0	0.00976923	0.939425	-0.272146
113	7.46667	220526Well 9	control	IV988	dat1	6	124.019	103.315	-20.7041	0	0.00976923	1.00931	-0.202263
114	7.53333	220526Well 9	control	IV988	dat1	6	124.019	114.169	-9.8502	0	0.00976923	1.11534	-0.0962289
115	7.6	220526Well 9	control	IV988	dat1	7	124.019	118.548	-5.47064	0	0.00976923	1.15813	-0.053444
116	7.66667	220526Well 9	control	IV988	dat1	6	124.019	105.716	-18.3028	0	0.00976923	1.03277	-0.178805
117	7.73333	220526Well 9	control	IV988	dat1	6	124.019	103.983	-20.036	0	0.00976923	1.01583	-0.195737
118	7.8	220526Well 9	control	IV988	dat1	6	124.019	94.6159	-29.4032	0	0.00976923	0.924324	-0.287247
119	7.86667	220526Well 9	control	IV988	dat1	6	124.019	93.9241	-30.095	0	0.00976923	0.917566	-0.294005
120	7.93333	220526Well 9	control	IV988	dat1	5	124.019	88.0754	-35.9437	0	0.00976923	0.860429	-0.351142
121	8	220526Well 9	control	IV988	dat1	7	124.019	101.284	-22.7356	0	0.00976923	0.989462	-0.222109
122	8.06667	220526Well 9	control	IV988	dat1	7	124.019	113.248	-10.7716	0	0.00976923	1.10634	-0.10523
123	8.13333	220526Well 9	control	IV988	dat1	6	124.019	124.961	0.941609	1	0.00976923	1.22077	0.0091988
124	8.2	220526Well 9	control	IV988	dat1	7	124.019	123.408	-0.611389	0	0.00976923	1.2056	-0.0059728
125	8.26667	220526Well 9	control	IV988	dat1	6	124.019	134.28	10.2606	1	0.00976923	1.31181	0.100239
126	8.33333	220526Well 9	control	IV988	dat1	5	124.019	128.12	4.10101	1	0.00976923	1.25163	0.0400637
127	8.4	220526Well 9	control	IV988	dat1	6	124.019	100.487	-23.5316	0	0.00976923	0.981685	-0.229886
128	8.46667	220526Well 9	control	IV988	dat1	6	124.019	87.7792	-36.2399	0	0.00976923	0.857535	-0.354036
129	8.53333	220526Well 9	control	IV988	dat1	6	124.019	91.2654	-32.7537	0	0.00976923	0.891592	-0.319979
130	8.6	220526Well 9	control	IV988	dat1	6	124.019	98.6646	-25.3545	0	0.00976923	0.963877	-0.247694
131	8.66667	220526Well 9	control	IV988	dat1	6	124.019	86.8295	-37.1896	0	0.00976923	0.848258	-0.363313
132	8.73333	220526Well 9	control	IV988	dat1	6	124.019	85.9742	-38.0449	0	0.00976923	0.839902	-0.371669
133	8.8	220526Well 9	control	IV988	dat1	6	124.019	82.7486	-41.2704	0	0.00976923	0.808391	-0.40318
134	8.86667	220526Well 9	control	IV988	dat1	6	124.019	82.2289	-41.7902	0	0.00976923	0.803313	-0.408258
135	8.93333	220526Well 9	control	IV988	dat1	6	124.019	75.3116	-48.7075	0	0.00976923	0.735736	-0.475835
136	9	220526Well 9	control	IV988	dat1	7	124.019	87.1409	-36.8781	0	0.00976923	0.8513	-0.360271
137	9.06667	220526Well 9	control	IV988	dat1	7	124.019	118.005	-6.01416	0	0.00976923	1.15282	-0.0587537
138	9.13333	220526Well 9	control	IV988	dat1	5	124.019	91.4423	-32.5768	0	0.00976923	0.893321	-0.31825
139	9.2	220526Well 9	control	IV988	dat1	6	124.019	89.8548	-34.1643	0	0.00976923	0.877812	-0.333759
140	9.26667	220526Well 9	control	IV988	dat1	6	124.019	95.2191	-28.8	0	0.00976923	0.930217	-0.281354
141	9.33333	220526Well 9	control	IV988	dat1	6	124.019	116.252	-7.76751	0	0.00976923	1.13569	-0.0758826
142	9.4	220526Well 9	control	IV988	dat1	7	124.019	103.943	-20.0758	0	0.00976923	1.01545	-0.196125
143	9.46667	220526Well 9	control	IV988	dat1	7	124.019	110.937	-13.0816	0	0.00976923	1.08377	-0.127798
144	9.53333	220526Well 9	control	IV988	dat1	6	124.019	109.434	-14.5852	0	0.00976923	1.06908	-0.142486
145	9.6	220526Well 9	control	IV988	dat1	6	124.019	104.583	-19.436	0	0.00976923	1.0217	-0.189875
146	9.66667	220526Well 9	control	IV988	dat1	6	124.019	101.632	-22.387	0	0.00976923	0.992867	-0.218704
147	9.73333	220526Well 9	control	IV988	dat1	6	124.019	112.368	-11.651	0	0.00976923	1.09775	-0.113821
148	9.8	220526Well 9	control	IV988	dat1	6	124.019	94.46	-29.5591	0	0.00976923	0.922801	-0.28877
149	9.86667	220526Well 9	control	IV988	dat1	7	124.019	99.2669	-24.7521	0	0.00976923	0.969762	-0.241809
150	9.93333	220526Well 9	control	IV988	dat1	7	124.019	103.332	-20.6873	0	0.00976923	1.00947	-0.202099
151	10	220526Well 9	control	IV988	dat1	6	124.019	116.606	-7.41343	0	0.00976923	1.13915	-0.0724235
152	10.0667	220526Well 9	control	IV988	dat1	6	124.019	105.418	-18.6011	0	0.00976923	1.02985	-0.181718
153	10.1333	220526Well 9	control	IV988	dat1	6	124.019	118.1	-5.91909	0	0.00976923	1.15375	-0.057825
154	10.2	220526Well 9	control	IV988	dat1	6	124.019	99.3441	-24.675	0	0.00976923	0.970515	-0.241056
155	10.2667	220526Well 9	control	IV988	dat1	6	124.019	108.852	-15.167	0	0.00976923	1.0634	-0.14817
156	10.3333	220526Well 9	control	IV988	dat1	7	124.019	99.6693	-24.3498	0	0.00976923	0.973692	-0.237879
157	10.4	220526Well 9	control	IV988	dat1	5	124.019	175.936	51.9172	1	0.00976923	1.71876	0.507192
158	10.4667	220526Well 9	control	IV988	dat1	7	124.019	134.412	10.3927	1	0.00976923	1.3131	0.101529
159	10.5333	220526Well 9	control	IV988	dat1	5	124.019	132.622	8.60317	1	0.00976923	1.29562	0.0840464
160	10.6	220526Well 9	control	IV988	dat1	6	124.019	118.055	-5.96389	0	0.00976923	1.15331	-0.0582626
161	10.6667	220526Well 9	control	IV988	dat1	6	124.019	128.529	4.51004	1	0.00976923	1.25563	0.0440596
162	10.7333	220526Well 9	control	IV988	dat1	6	124.019	112.255	-11.7645	0	0.00976923	1.09664	-0.11493
163	10.8	220526Well 9	control	IV988	dat1	6	124.019	112.284	-11.735	0	0.00976923	1.09693	-0.114642
164	10.8667	220526Well 9	control	IV988	dat1	6	124.019	130.34	6.32065	1	0.00976923	1.27332	0.0617479
165	10.9333	220526Well 9	control	IV988	dat1	6	124.019	126.372	2.3526	1	0.00976923	1.23455	0.0229831
166	11	220526Well 9	control	IV988	dat1	5	124.019	121.244	-2.77528	0	0.00976923	1.18446	-0.0271123
167	11.0667	220526Well 9	control	IV988	dat1	6	124.019	99.264	-24.7551	0	0.00976923	0.969733	-0.241838
168	11.1333	220526Well 9	control	IV988	dat1	6	124.019	95.9254	-28.0937	0	0.00976923	0.937117	-0.274454
169	11.2	220526Well 9	control	IV988	dat1	5	124.019	107.438	-16.5814	0	0.00976923	1.04958	-0.161988
170	11.2667	220526Well 9	control	IV988	dat1	6	124.019	112.784	-11.235	0	0.00976923	1.10181	-0.109757
171	11.3333	220526Well 9	control	IV988	dat1	6	124.019	116.362	-7.65659	0	0.00976923	1.13677	-0.074799
172	11.4	220526Well 9	control	IV988	dat1	6	124.019	113.083	-10.9365	0	0.00976923	1.10473	-0.106841
173	11.4667	220526Well 9	control	IV988	dat1	6	124.019	97.6692	-26.3498	0	0.00976923	0.954153	-0.257418
174	11.5333	220526Well 9	control	IV988	dat1	6	124.019	122.761	-1.25809	0	0.00976923	1.19928	-0.0122906
175	11.6	220526Well 9	control	IV988	dat1	6	124.019	115.161	-8.85853	0	0.00976923	1.12503	-0.086541
176	11.6667	220526Well 9	control	IV988	dat1	6	124.019	130.339	6.31992	1	0.00976923	1.27331	0.0617408
177	11.7333	220526Well 9	control	IV988	dat1	8	124.019	106.782	-17.2367	0	0.00976923	1.04318	-0.168389
178	11.8	220526Well 9	control	IV988	dat1	5	124.019	104.607	-19.412	0	0.00976923	1.02193	-0.18964
179	11.8667	220526Well 9	control	IV988	dat1	4	124.019	95.0141	-29.005	0	0.00976923	0.928215	-0.283356
180	11.9333	220526Well 9	control	IV988	dat1	6	124.019	108.585	-15.4339	0	0.00976923	1.06079	-0.150778
181	12	220526Well 9	control	IV988	dat1	6	124.019	112.157	-11.8624	0	0.00976923	1.09568	-0.115886
182	12.0667	220526Well 9	control	IV988	dat1	6	124.019	107.459	-16.5601	0	0.00976923	1.04979	-0.16178
183	12.1333	220526Well 9	control	IV988	dat1	6	124.019	105.545	-18.4743	0	0.00976923	1.03109	-0.18048
184	12.2	220526Well 9	control	IV988	dat1	6	124.019	124.238	0.218747	1	0.00976923	1.21371	0.00213699
185	12.2667	220526Well 9	control	IV988	dat1	6	124.019	116.697	-7.3222	0	0.00976923	1.14004	-0.0715323
186	12.3333	220526Well 9	control	IV988	dat1	6	124.019	117.253	-6.76615	0	0.00976923	1.14547	-0.0661
187	12.4	220526Well 9	control	IV988	dat1	6	124.019	113.933	-10.0864	0	0.00976923	1.11304	-0.098536
188	12.4667	220526Well 9	control	IV988	dat1	6	124.019	121.827	-2.19164	0	0.00976923	1.19016	-0.0214107
189	12.5333	220526Well 9	control	IV988	dat1	6	124.019	110.129	-13.89	0	0.00976923	1.07588	-0.135695
190	12.6	220526Well 9	control	IV988	dat1	6	124.019	95.7976	-28.2214	0	0.00976923	0.935869	-0.275702
191	12.6667	220526Well 9	control	IV988	dat1	6	124.019	83.4466	-40.5725	0	0.00976923	0.815209	-0.396362
192	12.7333	220526Well 9	control	IV988	dat1	7	124.019	86.9097	-37.1094	0	0.00976923	0.849041	-0.36253
193	12.8	220526Well 9	control	IV988	dat1	6	124.019	93.2214	-30.7977	0	0.00976923	0.910701	-0.30087
194	12.8667	220526Well 9	control	IV988	dat1	6	124.019	88.6769	-35.3422	0	0.00976923	0.866305	-0.345266
195	12.9333	220526Well 9	control	IV988	dat1	6	124.019	99.0132	-25.0059	0	0.00976923	0.967283	-0.244288
196	13	220526Well 9	control	IV988	dat1	7	124.019	92.3427	-31.6764	0	0.00976923	0.902117	-0.309454
197	13.0667	220526Well 9	control	IV988	dat1	6	124.019	102.999	-21.0205	0	0.00976923	1.00622	-0.205354
198	13.1333	220526Well 9	control	IV988	dat1	6	124.019	89.8933	-34.1257	0	0.00976923	0.878189	-0.333382
199	13.2	220526Well 9	control	IV988	dat1	6	124.019	133.584	9.56493	1	0.00976923	1.30501	0.093442
200	13.2667	220526Well 9	control	IV988	dat1	7	124.019	118.888	-5.13142	0	0.00976923	1.16144	-0.0501301
201	13.3333	220526Well 9	control	IV988	dat1	6	124.019	106.077	-17.9423	0	0.00976923	1.03629	-0.175282
202	13.4	220526Well 9	control	IV988	dat1	6	124.019	101.334	-22.6852	0	0.00976923	0.989954	-0.221617
203	13.4667	220526Well 9	control	IV988	dat1	6	124.019	90.0402	-33.9789	0	0.00976923	0.879623	-0.331948
204	13.5333	220526Well 9	control	IV988	dat1	7	124.019	113.962	-10.0575	0	0.00976923	1.11332	-0.0982544
205	13.6	220526Well 9	control	IV988	dat1	6	124.019	87.1054	-36.9137	0	0.00976923	0.850952	-0.360619
206	13.6667	220526Well 9	control	IV988	dat1	6	124.019	78.9052	-45.1139	0	0.00976923	0.770843	-0.440728
207	13.7333	220526Well 9	control	IV988	dat1	6	124.019	81.7737	-42.2454	0	0.00976923	0.798866	-0.412705
208	13.8	220526Well 9	control	IV988	dat1	6	124.019	124.478	0.458885	1	0.00976923	1.21605	0.00448295
209	13.8667	220526Well 9	control	IV988	dat1	6	124.019	110.66	-13.3595	0	0.00976923	1.08106	-0.130512
210	13.9333	220526Well 9	control	IV988	dat1	6	124.019	149.761	25.7419	1	0.00976923	1.46305	0.251479
211	14	220526Well 9	control	IV988	dat1	6	124.019	129.341	5.32223	1	0.00976923	1.26357	0.0519941
212	14.0667	220526Well 9	control	IV988	dat1	6	124.019	103.903	-20.1165	0	0.00976923	1.01505	-0.196523
213	14.1333	220526Well 9	control	IV988	dat1	6	124.019	88.4244	-35.5947	0	0.00976923	0.863838	-0.347733
214	14.2	220526Well 9	control	IV988	dat1	6	124.019	82.4993	-41.5197	0	0.00976923	0.805955	-0.405616
215	14.2667	220526Well 9	control	IV988	dat1	8	124.019	84.7912	-39.2279	0	0.00976923	0.828344	-0.383227
216	14.3333	220526Well 9	control	IV988	dat1	6	124.019	100.033	-23.9859	0	0.00976923	0.977247	-0.234324
217	14.4	220526Well 9	control	IV988	dat1	6	124.019	130.414	6.39471	1	0.00976923	1.27404	0.0624714
218	14.4667	220526Well 9	control	IV988	dat1	7	124.019	110.572	-13.4471	0	0.00976923	1.0802	-0.131368
219	14.5333	220526Well 9	control	IV988	dat1	6	124.019	104.908	-19.1116	0	0.00976923	1.02487	-0.186705
220	14.6	220526Well 9	control	IV988	dat1	6	124.019	115.306	-8.71353	0	0.00976923	1.12645	-0.0851245
221	14.6667	220526Well 9	control	IV988	dat1	6	124.019	109.608	-14.4114	0	0.00976923	1.07078	-0.140788
222	14.7333	220526Well 9	control	IV988	dat1	6	124.019	126.728	2.70899	1	0.00976923	1.23804	0.0264648
223	14.8	220526Well 9	control	IV988	dat1	6	124.019	114.347	-9.67216	0	0.00976923	1.11708	-0.0944896
224	14.8667	220526Well 9	control	IV988	dat1	6	124.019	108.967	-15.0521	0	0.00976923	1.06452	-0.147047
225	14.9333	220526Well 9	control	IV988	dat1	6	124.019	114.914	-9.10494	0	0.00976923	1.12262	-0.0889483
226	15	220526Well 9	control	IV988	dat1	6	124.019	146.057	22.0384	1	0.00976923	1.42687	0.215298
227	15.0667	220526Well 9	control	IV988	dat1	5	124.019	112.481	-11.5381	0	0.00976923	1.09885	-0.112719
228	15.1333	220526Well 9	control	IV988	dat1	5	124.019	115.376	-8.64338	0	0.00976923	1.12713	-0.0844392
229	15.2	220526Well 9	control	IV988	dat1	5	124.019	96.2283	-27.7908	0	0.00976923	0.940076	-0.271495
230	15.2667	220526Well 9	control	IV988	dat1	7	124.019	89.1545	-34.8645	0	0.00976923	0.870971	-0.3406
231	15.3333	220526Well 9	control	IV988	dat1	5	124.019	82.0227	-41.9964	0	0.00976923	0.801298	-0.410273
232	15.4	220526Well 9	control	IV988	dat1	7	124.019	89.7574	-34.2616	0	0.00976923	0.876861	-0.33471
233	15.4667	220526Well 9	control	IV988	dat1	5	124.019	113.472	-10.5475	0	0.00976923	1.10853	-0.103041
234	15.5333	220526Well 9	control	IV988	dat1	6	124.019	96.0247	-27.9944	0	0.00976923	0.938088	-0.273483
235	15.6	220526Well 9	control	IV988	dat1	5	124.019	88.7829	-35.2362	0	0.00976923	0.86734	-0.344231
236	15.6667	220526Well 9	control	IV988	dat1	6	124.019	111.848	-12.1708	0	0.00976923	1.09267	-0.1189
237	15.7333	220526Well 9	control	IV988	dat1	7	124.019	134.768	10.7491	1	0.00976923	1.31658	0.105011
238	15.8	220526Well 9	control	IV988	dat1	6	124.019	95.6023	-28.4168	0	0.00976923	0.933961	-0.27761
239	15.8667	220526Well 9	control	IV988	dat1	6	124.019	88.9075	-35.1116	0	0.00976923	0.868558	-0.343013
240	15.9333	220526Well 9	control	IV988	dat1	6	124.019	86.2167	-37.8024	0	0.00976923	0.842271	-0.369301
241	16	220526Well 9	control	IV988	dat1	7	124.019	77.8786	-46.1404	0	0.00976923	0.760814	-0.450757
242	16.0667	220526Well 9	control	IV988	dat1	5	124.019	70.2812	-53.7379	0	0.00976923	0.686593	-0.524978
243	16.1333	220526Well 9	control	IV988	dat1	7	124.019	116.08	-7.93906	0	0.00976923	1.13401	-0.0775585
244	16.2	220526Well 9	control	IV988	dat1	6	124.019	133.687	9.66768	1	0.00976923	1.30602	0.0944458
245	16.2667	220526Well 9	control	IV988	dat1	8	124.019	100.205	-23.8137	0	0.00976923	0.97893	-0.232641
246	16.3333	220526Well 9	control	IV988	dat1	6	124.019	114.992	-9.02667	0	0.00976923	1.12339	-0.0881836
247	16.4	220526Well 9	control	IV988	dat1	8	124.019	130.437	6.4182	1	0.00976923	1.27427	0.0627009
248	16.4667	220526Well 9	control	IV988	dat1	6	124.019	150.594	26.5749	1	0.00976923	1.47119	0.259616
249	16.5333	220526Well 9	control	IV988	dat1	6	124.019	135.27	11.2505	1	0.00976923	1.32148	0.109909
250	16.6	220526Well 9	control	IV988	dat1	7	124.019	112.141	-11.8778	0	0.00976923	1.09553	-0.116037
251	16.6667	220526Well 9	control	IV988	dat1	6	124.019	143.748	19.7287	1	0.00976923	1.40431	0.192735
252	16.7333	220526Well 9	control	IV988	dat1	6	124.019	124.286	0.266497	1	0.00976923	1.21417	0.00260347
253	16.8	220526Well 9	control	IV988	dat1	6	124.019	115.939	-8.07998	0	0.00976923	1.13264	-0.0789352
254	16.8667	220526Well 9	control	IV988	dat1	6	124.019	106.608	-17.4108	0	0.00976923	1.04148	-0.17009
255	16.9333	220526Well 9	control	IV988	dat1	6	124.019	109.763	-14.2563	0	0.00976923	1.0723	-0.139273
256	17	220526Well 9	control	IV988	dat1	7	124.019	120.287	-3.7323	0	0.00976923	1.17511	-0.0364617
257	17.0667	220526Well 9	control	IV988	dat1	6	124.019	120.947	-3.07242	0	0.00976923	1.18156	-0.0300152
258	17.1333	220526Well 9	control	IV988	dat1	7	124.019	108.596	-15.4235	0	0.00976923	1.06089	-0.150676
259	17.2	220526Well 9	control	IV988	dat1	6	124.019	113.824	-10.1951	0	0.00976923	1.11197	-0.0995978
260	17.2667	220526Well 9	control	IV988	dat1	6	124.019	96.9372	-27.0819	0	0.00976923	0.947002	-0.264569
261	17.3333	220526Well 9	control	IV988	dat1	6	124.019	106.307	-17.7125	0	0.00976923	1.03853	-0.173037
262	17.4	220526Well 9	control	IV988	dat1	5	124.019	127.52	3.50102	1	0.00976923	1.24577	0.0342022
263	17.4667	220526Well 9	control	IV988	dat1	6	124.019	106.242	-17.7772	0	0.00976923	1.0379	-0.173669
264	17.5333	220526Well 9	control	IV988	dat1	6	124.019	105.386	-18.6329	0	0.00976923	1.02954	-0.182029
265	17.6	220526Well 9	control	IV988	dat1	6	124.019	107.39	-16.6286	0	0.00976923	1.04912	-0.162449
266	17.6667	220526Well 9	control	IV988	dat1	6	124.019	120.153	-3.86566	0	0.00976923	1.17381	-0.0377645
267	17.7333	220526Well 9	control	IV988	dat1	6	124.019	149.602	25.5824	1	0.00976923	1.46149	0.249921
268	17.8	220526Well 9	control	IV988	dat1	6	124.019	147.13	23.1105	1	0.00976923	1.43734	0.225772
269	17.8667	220526Well 9	control	IV988	dat1	6	124.019	125.509	1.48981	1	0.00976923	1.22613	0.0145543
270	17.9333	220526Well 9	control	IV988	dat1	5	124.019	139.947	15.9278	1	0.00976923	1.36717	0.155602
271	18	220526Well 9	control	IV988	dat1	7	124.019	134.411	10.3924	1	0.00976923	1.3131	0.101526
272	18.0667	220526Well 9	control	IV988	dat1	7	124.019	138.364	14.3447	1	0.00976923	1.35171	0.140136
273	18.1333	220526Well 9	control	IV988	dat1	6	124.019	106.351	-17.6679	0	0.00976923	1.03897	-0.172602
274	18.2	220526Well 9	control	IV988	dat1	6	124.019	110.556	-13.4632	0	0.00976923	1.08005	-0.131525
275	18.2667	220526Well 9	control	IV988	dat1	5	124.019	162.355	38.3356	1	0.00976923	1.58608	0.374509
276	18.3333	220526Well 9	control	IV988	dat1	6	124.019	139.197	15.1783	1	0.00976923	1.35985	0.14828
277	18.4	220526Well 9	control	IV988	dat1	6	124.019	103.35	-20.6692	0	0.00976923	1.00965	-0.201922
278	18.4667	220526Well 9	control	IV988	dat1	6	124.019	87.774	-36.2451	0	0.00976923	0.857484	-0.354087
279	18.5333	220526Well 9	control	IV988	dat1	6	124.019	106.482	-17.537	0	0.00976923	1.04025	-0.171323
280	18.6	220526Well 9	control	IV988	dat1	6	124.019	122.337	-1.68221	0	0.00976923	1.19514	-0.0164339
281	18.6667	220526Well 9	control	IV988	dat1	5	124.019	106.204	-17.8153	0	0.00976923	1.03753	-0.174041
282	18.7333	220526Well 9	control	IV988	dat1	7	124.019	129.304	5.28486	1	0.00976923	1.2632	0.0516291
283	18.8	220526Well 9	control	IV988	dat1	6	124.019	119.634	-4.38512	0	0.00976923	1.16873	-0.0428392
284	18.8667	220526Well 9	control	IV988	dat1	6	124.019	103.852	-20.1676	0	0.00976923	1.01455	-0.197022
285	18.9333	220526Well 9	control	IV988	dat1	6	124.019	104.581	-19.4383	0	0.00976923	1.02167	-0.189897
286	19	220526Well 9	control	IV988	dat1	7	124.019	109.924	-14.0948	0	0.00976923	1.07388	-0.137695
287	19.0667	220526Well 9	control	IV988	dat1	6	124.019	113.594	-10.4247	0	0.00976923	1.10973	-0.101842
288	19.1333	220526Well 9	control	IV988	dat1	6	124.019	155.295	31.276	1	0.00976923	1.51711	0.305543
289	19.2	220526Well 9	control	IV988	dat1	7	124.019	139.336	15.3171	1	0.00976923	1.36121	0.149636
290	19.2667	220526Well 9	control	IV988	dat1	6	124.019	126.443	2.42385	1	0.00976923	1.23525	0.0236791
291	19.3333	220526Well 9	control	IV988	dat1	6	124.019	120.56	-3.45943	0	0.00976923	1.17778	-0.033796
292	19.4	220526Well 9	control	IV988	dat1	6	124.019	105.285	-18.734	0	0.00976923	1.02855	-0.183017
293	19.4667	220526Well 9	control	IV988	dat1	6	124.019	92.8605	-31.1586	0	0.00976923	0.907176	-0.304395
294	19.5333	220526Well 9	control	IV988	dat1	6	124.019	105.815	-18.2042	0	0.00976923	1.03373	-0.177841
295	19.6	220526Well 9	control	IV988	dat1	6	124.019	102.538	-21.4812	0	0.00976923	1.00172	-0.209855
296	19.6667	220526Well 9	control	IV988	dat1	7	124.019	83.1055	-40.9135	0	0.00976923	0.811877	-0.399694
297	19.7333	220526Well 9	control	IV988	dat1	7	124.019	131.972	7.95322	1	0.00976923	1.28927	0.0776969
298	19.8	220526Well 9	control	IV988	dat1	6	124.019	103.669	-20.3497	0	0.00976923	1.01277	-0.198801
299	19.8667	220526Well 9	control	IV988	dat1	6	124.019	92.8242	-31.1949	0	0.00976923	0.906821	-0.30475
300	19.9333	220526Well 9	control	IV988	dat1	6	124.019	108.343	-15.6766	0	0.00976923	1.05842	-0.153148
301	20	220526Well 9	control	IV988	dat1	6	124.019	132.576	8.55667	1	0.00976923	1.29516	0.0835921
1	0	220526Well 10	predator	IV988	dat1	3	124.522	212.375	87.8529	1	0.00976923	2.07474	0.858255
2	0.0666667	220526Well 10	predator	IV988	dat1	3	124.522	229.249	104.727	1	0.00976923	2.23959	1.0231
3	0.133333	220526Well 10	predator	IV988	dat1	4	124.522	231.003	106.48	1	0.00976923	2.25672	1.04023
4	0.2	220526Well 10	predator	IV988	dat1	3	124.522	234.879	110.356	1	0.00976923	2.29458	1.07809
5	0.266667	220526Well 10	predator	IV988	dat1	3	124.522	99.1636	-25.3588	0	0.00976923	0.968752	-0.247736
6	0.333333	220526Well 10	predator	IV988	dat1	3	124.522	94.3693	-30.1531	0	0.00976923	0.921915	-0.294573
7	0.4	220526Well 10	predator	IV988	dat1	3	124.522	110.151	-14.3712	0	0.00976923	1.07609	-0.140395
8	0.466667	220526Well 10	predator	IV988	dat1	3	124.522	112.546	-11.9762	0	0.00976923	1.09949	-0.116998
9	0.533333	220526Well 10	predator	IV988	dat1	3	124.522	102.269	-22.2529	0	0.00976923	0.999094	-0.217394
10	0.6	220526Well 10	predator	IV988	dat1	3	124.522	103.233	-21.2894	0	0.00976923	1.00851	-0.207981
11	0.666667	220526Well 10	predator	IV988	dat1	3	124.522	110.676	-13.8463	0	0.00976923	1.08122	-0.135268
12	0.733333	220526Well 10	predator	IV988	dat1	3	124.522	173.904	49.3817	1	0.00976923	1.69891	0.482421
13	0.8	220526Well 10	predator	IV988	dat1	3	124.522	148.393	23.8706	1	0.00976923	1.44969	0.233198
14	0.866667	220526Well 10	predator	IV988	dat1	3	124.522	147.539	23.0169	1	0.00976923	1.44135	0.224857
15	0.933333	220526Well 10	predator	IV988	dat1	3	124.522	123.647	-0.87495	0	0.00976923	1.20794	-0.00854759
16	1	220526Well 10	predator	IV988	dat1	3	124.522	102.257	-22.2656	0	0.00976923	0.998971	-0.217517
17	1.06667	220526Well 10	predator	IV988	dat1	3	124.522	99.4484	-25.074	0	0.00976923	0.971534	-0.244954
18	1.13333	220526Well 10	predator	IV988	dat1	3	124.522	95.5113	-29.0111	0	0.00976923	0.933072	-0.283416
19	1.2	220526Well 10	predator	IV988	dat1	2	124.522	94.9781	-29.5443	0	0.00976923	0.927863	-0.288625
20	1.26667	220526Well 10	predator	IV988	dat1	2	124.522	81.2752	-43.2472	0	0.00976923	0.793996	-0.422492
21	1.33333	220526Well 10	predator	IV988	dat1	4	124.522	83.1825	-41.3399	0	0.00976923	0.812629	-0.403859
22	1.4	220526Well 10	predator	IV988	dat1	3	124.522	75.2662	-49.2562	0	0.00976923	0.735293	-0.481195
23	1.46667	220526Well 10	predator	IV988	dat1	4	124.522	83.2241	-41.2983	0	0.00976923	0.813035	-0.403453
24	1.53333	220526Well 10	predator	IV988	dat1	3	124.522	78.6461	-45.8763	0	0.00976923	0.768312	-0.448176
25	1.6	220526Well 10	predator	IV988	dat1	3	124.522	82.4438	-42.0786	0	0.00976923	0.805412	-0.411076
26	1.66667	220526Well 10	predator	IV988	dat1	4	124.522	74.2703	-50.2521	0	0.00976923	0.725563	-0.490925
27	1.73333	220526Well 10	predator	IV988	dat1	3	124.522	73.8431	-50.6793	0	0.00976923	0.72139	-0.495098
28	1.8	220526Well 10	predator	IV988	dat1	3	124.522	90.7255	-33.7969	0	0.00976923	0.886319	-0.33017
29	1.86667	220526Well 10	predator	IV988	dat1	3	124.522	80.6886	-43.8338	0	0.00976923	0.788265	-0.428223
30	1.93333	220526Well 10	predator	IV988	dat1	3	124.522	70.0049	-54.5175	0	0.00976923	0.683894	-0.532594
31	2	220526Well 10	predator	IV988	dat1	3	124.522	78.7058	-45.8166	0	0.00976923	0.768895	-0.447593
32	2.06667	220526Well 10	predator	IV988	dat1	3	124.522	81.6055	-42.9169	0	0.00976923	0.797223	-0.419265
33	2.13333	220526Well 10	predator	IV988	dat1	3	124.522	82.5119	-42.0105	0	0.00976923	0.806077	-0.410411
34	2.2	220526Well 10	predator	IV988	dat1	3	124.522	124.556	0.0337006	1	0.00976923	1.21682	0.000329229
35	2.26667	220526Well 10	predator	IV988	dat1	3	124.522	156.05	31.5272	1	0.00976923	1.52448	0.307996
36	2.33333	220526Well 10	predator	IV988	dat1	3	124.522	149.924	25.4012	1	0.00976923	1.46464	0.24815
37	2.4	220526Well 10	predator	IV988	dat1	3	124.522	142.689	18.1668	1	0.00976923	1.39396	0.177475
38	2.46667	220526Well 10	predator	IV988	dat1	3	124.522	117.756	-6.76662	0	0.00976923	1.15038	-0.0661047
39	2.53333	220526Well 10	predator	IV988	dat1	3	124.522	119.432	-5.09035	0	0.00976923	1.16676	-0.0497288
40	2.6	220526Well 10	predator	IV988	dat1	3	124.522	121.516	-3.00685	0	0.00976923	1.18711	-0.0293746
41	2.66667	220526Well 10	predator	IV988	dat1	3	124.522	107.89	-16.6323	0	0.00976923	1.054	-0.162484
42	2.73333	220526Well 10	predator	IV988	dat1	3	124.522	102.442	-22.0808	0	0.00976923	1.00078	-0.215713
43	2.8	220526Well 10	predator	IV988	dat1	3	124.522	98.7671	-25.7553	0	0.00976923	0.964879	-0.25161
44	2.86667	220526Well 10	predator	IV988	dat1	3	124.522	93.9432	-30.5792	0	0.00976923	0.917753	-0.298736
45	2.93333	220526Well 10	predator	IV988	dat1	3	124.522	92.4983	-32.0241	0	0.00976923	0.903637	-0.312851
46	3	220526Well 10	predator	IV988	dat1	3	124.522	90.9199	-33.6025	0	0.00976923	0.888217	-0.328271
47	3.06667	220526Well 10	predator	IV988	dat1	3	124.522	104.788	-19.7342	0	0.00976923	1.0237	-0.192788
48	3.13333	220526Well 10	predator	IV988	dat1	3	124.522	102.982	-21.54	0	0.00976923	1.00606	-0.210429
49	3.2	220526Well 10	predator	IV988	dat1	3	124.522	100.585	-23.9373	0	0.00976923	0.982639	-0.233849
50	3.26667	220526Well 10	predator	IV988	dat1	3	124.522	97.9271	-26.5953	0	0.00976923	0.956672	-0.259816
51	3.33333	220526Well 10	predator	IV988	dat1	3	124.522	99.642	-24.8804	0	0.00976923	0.973426	-0.243062
52	3.4	220526Well 10	predator	IV988	dat1	3	124.522	103.107	-21.4155	0	0.00976923	1.00728	-0.209213
53	3.46667	220526Well 10	predator	IV988	dat1	3	124.522	101.907	-22.6149	0	0.00976923	0.995558	-0.22093
54	3.53333	220526Well 10	predator	IV988	dat1	3	124.522	99.7317	-24.7907	0	0.00976923	0.974302	-0.242187
55	3.6	220526Well 10	predator	IV988	dat1	3	124.522	103.259	-21.2629	0	0.00976923	1.00877	-0.207722
56	3.66667	220526Well 10	predator	IV988	dat1	3	124.522	102.194	-22.3285	0	0.00976923	0.998356	-0.218132
57	3.73333	220526Well 10	predator	IV988	dat1	3	124.522	95.1396	-29.3829	0	0.00976923	0.92944	-0.287048
58	3.8	220526Well 10	predator	IV988	dat1	3	124.522	87.9614	-36.561	0	0.00976923	0.859315	-0.357173
59	3.86667	220526Well 10	predator	IV988	dat1	2	124.522	69.8824	-54.64	0	0.00976923	0.682698	-0.533791
60	3.93333	220526Well 10	predator	IV988	dat1	2	124.522	67.5366	-56.9858	0	0.00976923	0.659781	-0.556707
61	4	220526Well 10	predator	IV988	dat1	3	124.522	73.8209	-50.7015	0	0.00976923	0.721173	-0.495315
62	4.06667	220526Well 10	predator	IV988	dat1	3	124.522	86.3979	-38.1245	0	0.00976923	0.844041	-0.372447
63	4.13333	220526Well 10	predator	IV988	dat1	4	124.522	90.5023	-34.0201	0	0.00976923	0.884138	-0.332351
64	4.2	220526Well 10	predator	IV988	dat1	3	124.522	85.2362	-39.2862	0	0.00976923	0.832692	-0.383796
65	4.26667	220526Well 10	predator	IV988	dat1	3	124.522	91.9445	-32.5779	0	0.00976923	0.898227	-0.318261
66	4.33333	220526Well 10	predator	IV988	dat1	4	124.522	87.3994	-37.123	0	0.00976923	0.853825	-0.362664
67	4.4	220526Well 10	predator	IV988	dat1	2	124.522	83.826	-40.6964	0	0.00976923	0.818916	-0.397572
68	4.46667	220526Well 10	predator	IV988	dat1	2	124.522	81.6045	-42.9179	0	0.00976923	0.797213	-0.419275
69	4.53333	220526Well 10	predator	IV988	dat1	3	124.522	87.7593	-36.7631	0	0.00976923	0.857341	-0.359148
70	4.6	220526Well 10	predator	IV988	dat1	2	124.522	71.2333	-53.2892	0	0.00976923	0.695894	-0.520594
71	4.66667	220526Well 10	predator	IV988	dat1	4	124.522	95.6544	-28.868	0	0.00976923	0.934469	-0.282019
72	4.73333	220526Well 10	predator	IV988	dat1	3	124.522	98.6222	-25.9002	0	0.00976923	0.963463	-0.253025
73	4.8	220526Well 10	predator	IV988	dat1	4	124.522	101.24	-23.2825	0	0.00976923	0.989036	-0.227452
74	4.86667	220526Well 10	predator	IV988	dat1	3	124.522	97.2777	-27.2447	0	0.00976923	0.950328	-0.26616
75	4.93333	220526Well 10	predator	IV988	dat1	3	124.522	103.151	-21.3712	0	0.00976923	1.00771	-0.20878
76	5	220526Well 10	predator	IV988	dat1	3	124.522	110.878	-13.6442	0	0.00976923	1.08319	-0.133294
77	5.06667	220526Well 10	predator	IV988	dat1	3	124.522	117.388	-7.13414	0	0.00976923	1.14679	-0.069695
78	5.13333	220526Well 10	predator	IV988	dat1	3	124.522	114.509	-10.0137	0	0.00976923	1.11866	-0.0978264
79	5.2	220526Well 10	predator	IV988	dat1	3	124.522	126.989	2.46661	1	0.00976923	1.24058	0.0240969
80	5.26667	220526Well 10	predator	IV988	dat1	3	124.522	127	2.47793	1	0.00976923	1.2407	0.0242075
81	5.33333	220526Well 10	predator	IV988	dat1	3	124.522	125.438	0.915793	1	0.00976923	1.22543	0.00894659
82	5.4	220526Well 10	predator	IV988	dat1	3	124.522	124.285	-0.237344	0	0.00976923	1.21417	-0.00231867
83	5.46667	220526Well 10	predator	IV988	dat1	3	124.522	120.698	-3.82427	0	0.00976923	1.17913	-0.0373602
84	5.53333	220526Well 10	predator	IV988	dat1	3	124.522	115.733	-8.78895	0	0.00976923	1.13063	-0.0858613
85	5.6	220526Well 10	predator	IV988	dat1	3	124.522	117.047	-7.47575	0	0.00976923	1.14346	-0.0730323
86	5.66667	220526Well 10	predator	IV988	dat1	3	124.522	114.151	-10.3719	0	0.00976923	1.11516	-0.101325
87	5.73333	220526Well 10	predator	IV988	dat1	3	124.522	116.898	-7.62489	0	0.00976923	1.142	-0.0744893
88	5.8	220526Well 10	predator	IV988	dat1	3	124.522	108.197	-16.3256	0	0.00976923	1.057	-0.159488
89	5.86667	220526Well 10	predator	IV988	dat1	3	124.522	111.283	-13.2395	0	0.00976923	1.08715	-0.12934
90	5.93333	220526Well 10	predator	IV988	dat1	3	124.522	102.163	-22.3589	0	0.00976923	0.998059	-0.218429
91	6	220526Well 10	predator	IV988	dat1	3	124.522	112.473	-12.0495	0	0.00976923	1.09877	-0.117714
92	6.06667	220526Well 10	predator	IV988	dat1	3	124.522	105.154	-19.368	0	0.00976923	1.02728	-0.189211
93	6.13333	220526Well 10	predator	IV988	dat1	3	124.522	132.691	8.1681	1	0.00976923	1.29628	0.0797961
94	6.2	220526Well 10	predator	IV988	dat1	3	124.522	116.323	-8.19954	0	0.00976923	1.13638	-0.0801032
95	6.26667	220526Well 10	predator	IV988	dat1	3	124.522	118.062	-6.46087	0	0.00976923	1.15337	-0.0631177
96	6.33333	220526Well 10	predator	IV988	dat1	3	124.522	120.018	-4.50459	0	0.00976923	1.17248	-0.0440064
97	6.4	220526Well 10	predator	IV988	dat1	3	124.522	133.521	8.99853	1	0.00976923	1.3044	0.0879087
98	6.46667	220526Well 10	predator	IV988	dat1	3	124.522	148.77	24.2471	1	0.00976923	1.45336	0.236876
99	6.53333	220526Well 10	predator	IV988	dat1	3	124.522	156.734	32.2119	1	0.00976923	1.53117	0.314686
100	6.6	220526Well 10	predator	IV988	dat1	3	124.522	153.55	29.0272	1	0.00976923	1.50006	0.283573
101	6.66667	220526Well 10	predator	IV988	dat1	3	124.522	157.004	32.4814	1	0.00976923	1.53381	0.317319
102	6.73333	220526Well 10	predator	IV988	dat1	3	124.522	162.735	38.2121	1	0.00976923	1.58979	0.373303
103	6.8	220526Well 10	predator	IV988	dat1	3	124.522	175.539	51.0163	1	0.00976923	1.71488	0.49839
104	6.86667	220526Well 10	predator	IV988	dat1	3	124.522	169.694	45.1715	1	0.00976923	1.65778	0.441291
105	6.93333	220526Well 10	predator	IV988	dat1	3	124.522	155.291	30.7688	1	0.00976923	1.51708	0.300588
106	7	220526Well 10	predator	IV988	dat1	3	124.522	169.18	44.6575	1	0.00976923	1.65276	0.43627
107	7.06667	220526Well 10	predator	IV988	dat1	3	124.522	169.01	44.4878	1	0.00976923	1.6511	0.434612
108	7.13333	220526Well 10	predator	IV988	dat1	3	124.522	170.779	46.2564	1	0.00976923	1.66838	0.451889
109	7.2	220526Well 10	predator	IV988	dat1	3	124.522	160.438	35.9161	1	0.00976923	1.56736	0.350873
110	7.26667	220526Well 10	predator	IV988	dat1	3	124.522	151.336	26.8139	1	0.00976923	1.47844	0.261951
111	7.33333	220526Well 10	predator	IV988	dat1	3	124.522	158.027	33.5049	1	0.00976923	1.54381	0.327317
112	7.4	220526Well 10	predator	IV988	dat1	3	124.522	151.738	27.2156	1	0.00976923	1.48236	0.265875
113	7.46667	220526Well 10	predator	IV988	dat1	3	124.522	139.789	15.2666	1	0.00976923	1.36563	0.149143
114	7.53333	220526Well 10	predator	IV988	dat1	3	124.522	148.156	23.6334	1	0.00976923	1.44737	0.23088
115	7.6	220526Well 10	predator	IV988	dat1	3	124.522	144.788	20.266	1	0.00976923	1.41447	0.197984
116	7.66667	220526Well 10	predator	IV988	dat1	3	124.522	133.622	9.09951	1	0.00976923	1.30538	0.0888952
117	7.73333	220526Well 10	predator	IV988	dat1	3	124.522	136.687	12.1647	1	0.00976923	1.33533	0.118839
118	7.8	220526Well 10	predator	IV988	dat1	3	124.522	130.054	5.53208	1	0.00976923	1.27053	0.0540441
119	7.86667	220526Well 10	predator	IV988	dat1	3	124.522	147.348	22.8258	1	0.00976923	1.43948	0.22299
120	7.93333	220526Well 10	predator	IV988	dat1	3	124.522	107.12	-17.4022	0	0.00976923	1.04648	-0.170006
121	8	220526Well 10	predator	IV988	dat1	3	124.522	165.512	40.9897	1	0.00976923	1.61693	0.400438
122	8.06667	220526Well 10	predator	IV988	dat1	2	124.522	97.6303	-26.8921	0	0.00976923	0.953773	-0.262715
123	8.13333	220526Well 10	predator	IV988	dat1	3	124.522	137.185	12.6629	1	0.00976923	1.34019	0.123707
124	8.2	220526Well 10	predator	IV988	dat1	3	124.522	159.304	34.7816	1	0.00976923	1.55628	0.33979
125	8.26667	220526Well 10	predator	IV988	dat1	3	124.522	146.763	22.2403	1	0.00976923	1.43376	0.217271
126	8.33333	220526Well 10	predator	IV988	dat1	3	124.522	106.395	-18.1279	0	0.00976923	1.03939	-0.177095
127	8.4	220526Well 10	predator	IV988	dat1	3	124.522	120.95	-3.57262	0	0.00976923	1.18159	-0.0349018
128	8.46667	220526Well 10	predator	IV988	dat1	3	124.522	128.148	3.62562	1	0.00976923	1.25191	0.0354195
129	8.53333	220526Well 10	predator	IV988	dat1	3	124.522	142.665	18.143	1	0.00976923	1.39373	0.177244
130	8.6	220526Well 10	predator	IV988	dat1	3	124.522	138.466	13.9432	1	0.00976923	1.3527	0.136214
131	8.66667	220526Well 10	predator	IV988	dat1	3	124.522	198.444	73.9219	1	0.00976923	1.93865	0.722161
132	8.73333	220526Well 10	predator	IV988	dat1	3	124.522	138.183	13.6602	1	0.00976923	1.34994	0.133449
133	8.8	220526Well 10	predator	IV988	dat1	3	124.522	142.719	18.1971	1	0.00976923	1.39426	0.177772
134	8.86667	220526Well 10	predator	IV988	dat1	3	124.522	140.179	15.6565	1	0.00976923	1.36944	0.152952
135	8.93333	220526Well 10	predator	IV988	dat1	3	124.522	167.304	42.7812	1	0.00976923	1.63443	0.41794
136	9	220526Well 10	predator	IV988	dat1	3	124.522	198.256	73.7338	1	0.00976923	1.93681	0.720322
137	9.06667	220526Well 10	predator	IV988	dat1	3	124.522	189.912	65.3894	1	0.00976923	1.85529	0.638804
138	9.13333	220526Well 10	predator	IV988	dat1	3	124.522	178.029	53.5063	1	0.00976923	1.7392	0.522715
139	9.2	220526Well 10	predator	IV988	dat1	3	124.522	201.763	77.2407	1	0.00976923	1.97107	0.754582
140	9.26667	220526Well 10	predator	IV988	dat1	3	124.522	190.421	65.8984	1	0.00976923	1.86026	0.643776
141	9.33333	220526Well 10	predator	IV988	dat1	3	124.522	174.855	50.3322	1	0.00976923	1.70819	0.491707
142	9.4	220526Well 10	predator	IV988	dat1	3	124.522	212.3	87.7773	1	0.00976923	2.074	0.857516
143	9.46667	220526Well 10	predator	IV988	dat1	2	124.522	164.906	40.384	1	0.00976923	1.61101	0.394521
144	9.53333	220526Well 10	predator	IV988	dat1	3	124.522	170.998	46.4759	1	0.00976923	1.67052	0.454034
145	9.6	220526Well 10	predator	IV988	dat1	3	124.522	172.657	48.1347	1	0.00976923	1.68673	0.470239
146	9.66667	220526Well 10	predator	IV988	dat1	3	124.522	166.75	42.2277	1	0.00976923	1.62902	0.412532
147	9.73333	220526Well 10	predator	IV988	dat1	3	124.522	142.582	18.0591	1	0.00976923	1.39291	0.176424
148	9.8	220526Well 10	predator	IV988	dat1	3	124.522	206.264	81.7414	1	0.00976923	2.01504	0.798551
149	9.86667	220526Well 10	predator	IV988	dat1	3	124.522	192.685	68.1628	1	0.00976923	1.88239	0.665898
150	9.93333	220526Well 10	predator	IV988	dat1	3	124.522	199.672	75.1494	1	0.00976923	1.95064	0.734152
151	10	220526Well 10	predator	IV988	dat1	3	124.522	217.865	93.3425	1	0.00976923	2.12837	0.911885
152	10.0667	220526Well 10	predator	IV988	dat1	3	124.522	198.778	74.2556	1	0.00976923	1.94191	0.725421
153	10.1333	220526Well 10	predator	IV988	dat1	3	124.522	180.271	55.7491	1	0.00976923	1.76111	0.544625
154	10.2	220526Well 10	predator	IV988	dat1	3	124.522	184.432	59.9095	1	0.00976923	1.80176	0.58527
155	10.2667	220526Well 10	predator	IV988	dat1	3	124.522	191.458	66.9355	1	0.00976923	1.8704	0.653908
156	10.3333	220526Well 10	predator	IV988	dat1	3	124.522	194.576	70.0537	1	0.00976923	1.90086	0.684371
157	10.4	220526Well 10	predator	IV988	dat1	3	124.522	195.208	70.6851	1	0.00976923	1.90703	0.690539
158	10.4667	220526Well 10	predator	IV988	dat1	3	124.522	193.712	69.19	1	0.00976923	1.89242	0.675933
159	10.5333	220526Well 10	predator	IV988	dat1	3	124.522	196.385	71.8624	1	0.00976923	1.91853	0.70204
160	10.6	220526Well 10	predator	IV988	dat1	3	124.522	190.744	66.2221	1	0.00976923	1.86343	0.646939
161	10.6667	220526Well 10	predator	IV988	dat1	3	124.522	211.689	87.1669	1	0.00976923	2.06804	0.851553
162	10.7333	220526Well 10	predator	IV988	dat1	3	124.522	187.659	63.1361	1	0.00976923	1.83328	0.616792
163	10.8	220526Well 10	predator	IV988	dat1	4	124.522	195.399	70.8764	1	0.00976923	1.9089	0.692408
164	10.8667	220526Well 10	predator	IV988	dat1	3	124.522	184.46	59.9378	1	0.00976923	1.80203	0.585547
165	10.9333	220526Well 10	predator	IV988	dat1	3	124.522	186.365	61.8429	1	0.00976923	1.82065	0.604158
166	11	220526Well 10	predator	IV988	dat1	3	124.522	271.798	147.276	1	0.00976923	2.65526	1.43877
167	11.0667	220526Well 10	predator	IV988	dat1	3	124.522	279.242	154.719	1	0.00976923	2.72798	1.51149
168	11.1333	220526Well 10	predator	IV988	dat1	2	124.522	236.799	112.277	1	0.00976923	2.31334	1.09686
169	11.2	220526Well 10	predator	IV988	dat1	2	124.522	254.908	130.386	1	0.00976923	2.49026	1.27377
170	11.2667	220526Well 10	predator	IV988	dat1	2	124.522	256.217	131.695	1	0.00976923	2.50304	1.28656
171	11.3333	220526Well 10	predator	IV988	dat1	3	124.522	245.117	120.594	1	0.00976923	2.3946	1.17811
172	11.4	220526Well 10	predator	IV988	dat1	3	124.522	226.539	102.017	1	0.00976923	2.21312	0.996627
173	11.4667	220526Well 10	predator	IV988	dat1	3	124.522	254.999	130.476	1	0.00976923	2.49114	1.27465
174	11.5333	220526Well 10	predator	IV988	dat1	3	124.522	252.605	128.082	1	0.00976923	2.46775	1.25127
175	11.6	220526Well 10	predator	IV988	dat1	3	124.522	227.827	103.305	1	0.00976923	2.2257	1.00921
176	11.6667	220526Well 10	predator	IV988	dat1	3	124.522	247.738	123.216	1	0.00976923	2.42021	1.20372
177	11.7333	220526Well 10	predator	IV988	dat1	3	124.522	242.147	117.625	1	0.00976923	2.36559	1.1491
178	11.8	220526Well 10	predator	IV988	dat1	3	124.522	217.001	92.4781	1	0.00976923	2.11993	0.90344
179	11.8667	220526Well 10	predator	IV988	dat1	3	124.522	217.881	93.3585	1	0.00976923	2.12853	0.91204
180	11.9333	220526Well 10	predator	IV988	dat1	3	124.522	235.505	110.983	1	0.00976923	2.3007	1.08421
181	12	220526Well 10	predator	IV988	dat1	3	124.522	260.75	136.227	1	0.00976923	2.54732	1.33084
182	12.0667	220526Well 10	predator	IV988	dat1	3	124.522	243.773	119.25	1	0.00976923	2.38147	1.16498
183	12.1333	220526Well 10	predator	IV988	dat1	3	124.522	233.593	109.07	1	0.00976923	2.28202	1.06553
184	12.2	220526Well 10	predator	IV988	dat1	3	124.522	158.913	34.3902	1	0.00976923	1.55245	0.335966
185	12.2667	220526Well 10	predator	IV988	dat1	3	124.522	209.329	84.8071	1	0.00976923	2.04499	0.8285
186	12.3333	220526Well 10	predator	IV988	dat1	3	124.522	185.116	60.5935	1	0.00976923	1.80844	0.591952
187	12.4	220526Well 10	predator	IV988	dat1	3	124.522	163.664	39.1419	1	0.00976923	1.59887	0.382386
188	12.4667	220526Well 10	predator	IV988	dat1	3	124.522	127.486	2.96375	1	0.00976923	1.24544	0.0289535
189	12.5333	220526Well 10	predator	IV988	dat1	3	124.522	191.133	66.6105	1	0.00976923	1.86722	0.650734
190	12.6	220526Well 10	predator	IV988	dat1	3	124.522	206.583	82.0605	1	0.00976923	2.01816	0.801668
191	12.6667	220526Well 10	predator	IV988	dat1	3	124.522	216.713	92.1909	1	0.00976923	2.11712	0.900635
192	12.7333	220526Well 10	predator	IV988	dat1	3	124.522	215.071	90.549	1	0.00976923	2.10108	0.884594
193	12.8	220526Well 10	predator	IV988	dat1	3	124.522	206.412	81.8893	1	0.00976923	2.01648	0.799995
[truncated: 11,618 more rows]
