# Supplementary material for: Dopamine signaling regulates predator-driven changes in Caenorhabditis elegans’ egg laying behavior
Source: eLife. 2023 Jul 11;12:e83957. doi: 10.7554/eLife.83957 (PMC10335835; doi:10.7554/eLife.83957)
Supplement: Figure 8—source data 1. — FASTA format for amino acid sequences of DOP-1, DOP-2, DOP-3, DOP-4 proteins, and isoforms obtained from Wormbase. [file elife-83957-fig8-data1.zip]

Archive with 1 entries (1 files):
- Figure 8-source data 1.fa
