# Supplementary material for: Dopamine signaling regulates predator-driven changes in Caenorhabditis elegans’ egg laying behavior
Source: eLife. 2023 Jul 11;12:e83957. doi: 10.7554/eLife.83957 (PMC10335835; doi:10.7554/eLife.83957)
Supplement: Figure 8—source data 1. — FASTA format for amino acid sequences of DOP-1, DOP-2, DOP-3, DOP-4 proteins, and isoforms obtained from Wormbase. [file elife-83957-fig8-data1.zip › Figure 8-source data 1.fa]

>DOP-1a
------------------------MNDLQW-------------------------PLLGLFS-VLIILALFGNLLVCAAILWDRSLRKQPENLFLVSLAVSDLLVSVLVMLFAAVNDI-LGYWPFGQFYCQFWISFDITTCTASILNLCAISLDRYWHISRPMVYIRYCNR-RRINYVIVLVWLISAGIGAAPLGFGFGSKVTINNLTGLPVCEMRLPLPYAIGSSMVSFFLPAMVMVILYTKLYLYARKHVRSIKTQLQQATSFLIMQLAS----E----------------------------KIR-----EVTAATLK----------------------------------------------------------------------------------------------------------GEALLP--------------PDSPAT------ER-------------TTMTVSRHYSRRSTTTTTT--------------------------------ATPRRGDKKTSS------------------------------------------------------------------QN---------KVESIRT------------------------------------------SIFSK--LNF-----------------LCPT-------------RFKNQRSPQDPH------------------------------------------------------TPAAHNRSNISDQKARLTLGVIMGTFLVCWLPFFTVNILRAWLPEIFSS------KTIMAVTWLGYANSSANPLIYSIFNRDFRRAFKKIIVRVFG----------------------CCWEEPDLNKSISSRYAAPDNIERRRSCTRSSESAHDNNNDANATRLNLLSNNNEETIPE

>DOP-1b
------------------------MNDLQW-------------------------PLLGLFS-VLIILALFGNLLVCAAILWDRSLRKQPENLFLVSLAVSDLLVSVLVMLFAAVNDI-LGYWPFGQFYCQFWISFDITTCTASILNLCAISLDRYWHISRPMVYIRYCNR-RRINYVIVLVWLISAGIGAAPLGFGFGSKVTINNLTGLPVCEMRLPLPYAIGSSMVSFFLPAMVMVILYTKLYLYARKHVRSIKTQLQQATSFLIMQLAS----E----------------------------KIR-----E----------------------------------------------------------------------------------------------------------------------------------------------------------------------------------------------------------------------------------------------------------------------------------------------------------------IRT------------------------------------------SIFSK--LNF-----------------LCPT-------------RFKNQRSPQDPH------------------------------------------------------TPAAHNRSNISDQKARLTLGVIMGTFLVCWLPFFTVNILRAWLPEIFSS------KTIMAVTWLGYANSSANPLIYSIFNRDFRRAFKKIIVRVFG----------------------CCWEEPDLNKSISSRYAAPDNIERRRSCTRSSESAHDNNNDANATRLNLLSNNNEETIPE

>DOP-1c
------------------------MNDLQW-------------------------PLLGLFS-VLIILALFGNLLVCAAILWDRSLRKQPENLFLVSLAVSDLLVSVLVMLFAAVNDI-LGYWPFGQFYCQFWISFDITTCTASILNLCAISLDRYWHISRPMVYIRYCNR-RRINYVIVLVWLISAGIGAAPLGFGFGSKVTINNLTGLPVCEMRLPLPYAIGSSMVSFFLPAMVMVILYTKLYLYARKHVRSIKTQLQQATSFLIMQLAS----E----------------------------KIR-----E----------------------------------------------------------------------------------------------------------------------------------------------------------------------------------------------------------------------------------------------------------------------------------------------------------------IRT------------------------------------------SIFSK--LNF-----------------LCPT-------------RFKNQRSPQDPH------------------------------------------------------TPAAHNRSNISDQKARLTLGVIMGTFLVCWLPFFTVNILRAWLPEIFSS------KTIMAVTWLGYANSSANPLIYSIFNRDFRRAFKKIIVRVFG----------------------CCWEEPDLNKSI---YAAPDNIERRRSCTRSSESAHDNNNDANATRLNLLSNNNEETIPE

>DOP-2a
ME-AGET----------------WNVSLEWPPPSLDLSTITQTPSTIVGSGIPL-NYAGLSLIVIPLITLLGNLLVIISVLRYRALQS-AINFLILGLAVADLLVAIIVMPYAVYVYVTNGDWYLGNLMCDIYMASDVCCSTASILLLAVISFDRYRAVSLPIQYSRQSQNVKRVWTLIAVIWLVSLTLA-SPMVFGVNVRPP-D--ANPYECRFYNA-EFSILSSMISFVIPCFLVLFVYIRIIIALKKREKAAKMRREKNTIAHGLTMRPDTGEEQVDEEAAGRIVAGP-------------------------------------------------------------------------------------------------------------------------------------------------DEREFGNSSTPRSSLES----LSENVNVITNDFVSENCTTFSRRSSYADDSQPTSSQTSSGDGRSYSIKGQKRFRNLSRNYSTKHHRKVVKVNRGNSRNNSRTASITNQSDDALIPAIIRTISRKSPRLFRRDKTDIKKHSMILANPITEPPKEYRRVSMPIHPTNSQTETETISASRDIENLPTTTISRSTTANSAELLGSPDDFEKFPALITETVLEDVLAETREGCFMQPTVSFAL-TVREMEGNALNNLKGCSVESSRRVSQVDPPLAIQILTRPSLPHLDLQRMDSIGTTCSSKTRADSLRSVDSKGSKKS--NRNGIAVKLVKRAIKHEHSLKRKVSKAQRKEKRATKTLGVVVGVFLVCWVPFFVINILNAVCILLNKDSCQVGYDLFFYCTWIGYMNSFMNPIIYTIFNTEFRRAFKSIIFGRNSTRHHFSNKQAHV----------------------------------------------------------------------

>DOP-2c
ME-AGET----------------WNVSLEWPPPSLDLSTITQTPSTIVGSGIPL-NYAGLSLIVIPLITLLGNLLVIISVLRYRALQS-AINFLILGLAVADLLVAIIVMPYAVYVYVTNGDWYLGNLMCDIYMASDVCCSTASILLLAVISFDRYRAVSLPIQYSRQSQNVKRVWTLIAVIWLVSLTLA-SPMVFGVNVRPP-D--ANPYECRFYNA-EFSILSSMISFVIPCFLVLFVYIRIIIALKKREKAAKMRREKNTIAHGLTMRPDTGEEQVDEEAAGRIVAGPVVNVMMAALPSMTRRMR-QFERHRRAIELAGDEEWEEDELDVMDECCGGDDAGDDDDDYHADNGQGVVEASAPRTTSMLRRIINAASVGTANSTAQSVASASGMPAFFAQNISTTSPSSSSCARTTTTTSAIPKASGDLPLPMLLNEREFGNSSTPRSSLES----LSENVNVITNDFVSENCTTFSRRSSYADDSQPTSSQTSSGDGRSYSIKGQKRFRNLSRNYSTKHHRKVVKVNRGNSRNNSRTASITNQSDDALIPAIIRTISRKSPRLFRRDKTDIKKHSMILANPITEPPKEYRRVSMPIHPTNSQTETETISASRDIENLPTTTISRSTTANSAELLGSPDDFEKFPALITETVLEDVLAETREGCFMQPTVSFAL-TVREMEGNALNNLKGCSVESSRRVSQVDPPLAIQILTRPSLPHLDLQRMDSIGTTCSSKTRADSLRSVDSKGSKKS--NRNGIAVKLVKRAIKHEHSLKRKVSKAQRKEKRATKTLGVVVGVFLVCWVPFFVINILNAVCILLNKDSCQVGYDLFFYCTWIGYMNSFMNPIIYTIFNTEFRRAFKSIIFGRNSTRHHFSNKQAHV----------------------------------------------------------------------

>DOP-2d
ME-AGET----------------WNVSLEWPPPSLDLSTITQTPSTIVGSGIPL-NYAGLSLIVIPLITLLGNLLVIISVLRYRALQS-AINFLILGLAVADLLVAIIVMPYAVYVYVTNGDWYLGNLMCDIYMASDVCCSTASILLLAVISFDRYRAVSLPIQYSRQSQNVKRVWTLIAVIWLVSLTLA-SPMVFGVNVRPP-D--ANPYECRFYNA-EFSILSSMISFVIPCFLVLFVYIRIIIALKKREKAAKMRREKNTIAHGLTMRPDTGEEQVDEEAAGRIVAGPVVNVMMAALPSMTRRMR-QFERHRRAIELA-------------------------------------------------------------------------------------------------------------------DEREFGNSSTPRSSLES----LSENVNVITNDFVSENCTTFSRRSSYADDSQPTSSQTSSGDGRSYSIKGQKRFRNLSRNYSTKHHRKVVKVNRGNSRNNSRTASITNQSDDALIPAIIRTISRKSPRLFRRDKTDIKKHSMILANPITEPPKEYRRVSMPIHPTNSQTETETISASRDIENLPTTTISRSTTANSAELLGSPDDFEKFPALITETVLEDVLAETREGCFMQPTVSFAL-TVREMEGNALNNLKGCSVESSRRVSQVDPPLAIQILTRPSLPHLDLQRMDSIGTTCSSKTRADSLRSVDSKGSKKS--NRNGIAVKLVKRAIKHEHSLKRKVSKAQRKEKRATKTLGVVVGVFLVCWVPFFVINILNAVCILLNKDSCQVGYDLFFYCTWIGYMNSFMNPIIYTIFNTEFRRAFKSIIFGRNSTRHHFSNKQAHV----------------------------------------------------------------------

>DOP-2e
ME-AGET----------------WNVSLEWPPPSLDLSTITQTPSTIVGSGIPL-NYAGLSLIVIPLITLLGNLLVIISVLRYRALQS-AINFLILGLAVADLLVAIIVMPYAVYVYVTNGDWYLGNLMCDIYMASDVCCSTASILLLAVISFDRYRAVSLPIQYSRQSQNVKRVWTLIAVIWLVSLTLA-SPMVFGVNVRPP-D--ANPYECRFYNA-EFSILSSMISFVIPCFLVLFVYIRIIIALKKREKAAKMRREKNTIAHGLTMRPDTGEEQVDEEAAGRIVAGPVVNVMMAALPSMTRRMR-QFERHRRAIELA-------------------------------------------------------------------------------------------------------------------DEREFGNSSTPRSSLES----LSENVNVITNDFVSENCTTFSRRSSYADDSQPTSSQTSSGDGRSYSIKGQKRFRNLSRNYSTKHHRKVVKVNRGNSRNNSRTASITNQSDDALIPAIIRTISRKSPRLFRRDKTDIKKHSMILANPITEPPKEYRRVSMPIHPTNSQTETETISASRDIENLPTTTISR-----SAELLGSPDDFEKFPALITETVLEDVLAETREGCFMQPTVSFAL-TVREMEGNALNNLKGCSVESSRRVSQVDPPLAIQILTRPSLPHLDLQRMDSIGTTCSSKTRADSLRSVDSKGSKKS--NRNGIAVKLVKRAIKHEHSLKRKVSKAQRKEKRATKTLGVVVGVFLVCWVPFFVINILNAVCILLNKDSCQVGYDLFFYCTWIGYMNSFMNPIIYTIFNTEFRRAFKSIIFGRNSTRHHFSNKQAHV----------------------------------------------------------------------

>DOP-2f
ME-AGET----------------WNVSLEWPPPSLDLSTITQTPSTIVGSGIPL-NYAGLSLIVIPLITLLGNLLVIISVLRYRALQS-AINFLILGLAVADLLVAIIVMPYAVYVYVTNGDWYLGNLMCDIYMASDVCCSTASILLLAVISFDRYRAVSLPIQYSRQSQNVKRVWTLIAVIWLVSLTLA-SPMVFGVNVRPP-D--ANPYECRFYNA-EFSILSSMISFVIPCFLVLFVYIRIIIALKKREKAAKMRREKNTIAHGLTMRPDTGEEQVDEEAAGRIVAGPVVNVMMAALPSMTRRMR-QFERHRRAIELAGDEEWEEDELDVMDECCGGDDAGDDDDDYHADNGQGVVEASAPRTTSMLRRIINAASVGTANSTAQSVASASGMPAFFAQNISTTSPSSSSCARTTTTTSAIPKASGDLPLPMLLNEREFGNSSTPRSSLES----LSENVNVITNDFVSENCTTFSRRSSYADDSQPTSSQTSSGDGRSYSIKGQKRFRNLSRNYSTKHHRKVVKVNRGNSRNNSRTASITNQSDDALIPAIIRTISRKSPRLFRRDKTDIKKHSMILANPITEPPKEYRRVSMPIHPTNSQTETETISASRDIENLPTTTISR-----SAELLGSPDDFEKFPALITETVLEDVLAETREGCFMQPTVSFAL-TVREMEGNALNNLKGCSVESSRRVSQVDPPLAIQILTRPSLPHLDLQRMDSIGTTCSSKTRADSLRSVDSKGSKKS--NRNGIAVKLVKRAIKHEHSLKRKVSKAQRKEKRATKTLGVVVGVFLVCWVPFFVINILNAVCILLNKDSCQVGYDLFFYCTWIGYMNSFMNPIIYTIFNTEFRRAFKSIIFGRNSTRHHFSNKQAHV----------------------------------------------------------------------

>DOP-2g
ME-AGET----------------WNVSLEWPPPSLDLSTITQTPSTIVGSGIPL-NYAGLSLIVIPLITLLGNLLVIISVLRYRALQS-AINFLILGLAVADLLVAIIVMPYAVYVYVTNGDWYLGNLMCDIYMASDVCCSTASILLLAVISFDRYRAVSLPIQYSRQSQNVKRVWTLIAVIWLVSLTLA-SPMVFGVNVRPP-D--ANPYECRFYNA-EFSILSSMISFVIPCFLVLFVYIRIIIALKKREKAAKMRREKNTIAHGLTMRPDTGEEQVDEEAAGRIVAGP-------------------------------------------------------------------------------------------------------------------------------------------------DEREFGNSSTPRSSLES----LSENVNVITNDFVSENCTTFSRRSSYADDSQPTSSQTSSGDGRSYSIKGQKRFRNLSRNYSTKHHRKVVKVNRGNSRNNSRTASITNQSDDALIPAIIRTISRKSPRLFRRDKTDIKKHSMILANPITEPPKEYRRVSMPIHPTNSQTETETISASRDIENLPTTTISR-----SAELLGSPDDFEKFPALITETVLEDVLAETREGCFMQPTVSFAL-TVREMEGNALNNLKGCSVESSRRVSQVDPPLAIQILTRPSLPHLDLQRMDSIGTTCSSKTRADSLRSVDSKGSKKS--NRNGIAVKLVKRAIKHEHSLKRKVSKAQRKEKRATKTLGVVVGVFLVCWVPFFVINILNAVCILLNKDSCQVGYDLFFYCTWIGYMNSFMNPIIYTIFNTEFRRAFKSIIFGRNSTRHHFSNKQAHV----------------------------------------------------------------------

>DOP-3a
ML-AGQH----------------HVTDIES-------------PLMV---VLWR-VAAGVFLPLVPTMAVFGNVLVIMSVFRERSLQT-VTNMLIVSLAVSDFMVAIGVMSFGVYYEWNDFKWGLGSFFCHVYQALDVACSTASILNLLAISLDRYIAIGHPISYAQYGARGGRAMISITIVWGVSVAVA-LPLLLGVNPME--E--ND--ECELANP-YFNMISSIFSFFIPCIAMIILYTIIFRRLRQRERARSLRQAQRSENDKIS---------------SALLGGAQI----------ARQMGKHFKNRTDQIL--LEISFQTSSFPTMSESS------------------------------------------------EDASTISPMINSFNNFLPKKTPYPS------TSIPAIPEC-GSMPNLTIIERPEA--EKEKEISIMD----LRDTVEMLDDKYSSAILTSFQTSRSFGEELEEI-------------------LPFIDGSNSVKHSREQLHTTRSNTS----TT--------RLL----------------------------------DVKPELRSISVPSIQDEK----K---LSQKSNDLPFSH---QNGTHKQKLLPNPG------------------------ILMKSKSTTLLKTNGYMDTDSLNRN-----------SHK-KSL-ADLLANDEFSF------------------SDSMRVYKNRLFKSLSRATSGWN------KPRPSRHMVKKATKQMRREHKATVTLAVVLAVFLFCWLPFFVLHLSNSICLIIDENSACVGFLPLYLATWLGYLNSSLNPLIYTVFDQRFRNAFRNILSCGIFKKR-------------------------------------------------------------------------------

>DOP-3b
ML-AGQH----------------HVTDIES-------------PLMV---VLWR-VAAGVFLPLVPTMAVFGNVLVIMSVFRERSLQT-VTNMLIVSLAVSDFMVAIGVMSFGVYYEWNDFKWGLGSFFCHVYQALDVACSTASILNLLAISLDRYIAIGHPISYAQYGARGGRAMISITIVWGVSVAVA-LPLLLGVNPME--E--NDLQECELANP-YFNMISSIFSFFIPCIAMIILYTIIFRRLRQRERARSLRQAQRSENDKIS---------------SALLGGAQI----------ARQMGKHFKNRTDQIL--LEISFQTSSFPTMSESS------------------------------------------------EDASTISPMINSFNNFLPKKTPYPS------TSIPAIPEC-GSMPNLTIIERPEA--EKEKEISIMD----LRDTVEMLDDKYSSAILTSFQTSRSFGEELEEI-------------------LPFIDGSNSVKHSREQLHTTRSNTS----TT--------RLL----------------------------------DVKPELRSISVPSIQDEK----K---LSQKSNDLPFSH---QNGTHKQKLLPNPG------------------------ILMKSKSTTLLKTNGYMDTDSLNRN-----------SHK-KSL-ADLLANDEFSF------------------SDSMRVYKNRLFKSLSRATSGWN------KPRPSRHMVKKATKQMRREHKATVTLAVVLAVFLFCWLPFFVLHLSNSICLIIDENSACVGFLPLYLATWLGYLNSSLNPLIYTVFDQRFRNAFRNILSCGIFKKR-------------------------------------------------------------------------------

>DOP-3c
---------------------------------------------MV---VLWR-VAAGVFLPLVPTMAVFGNVLVIMSVFRERSLQT-VTNMLIVSLAVSDFMVAIGVMSFGVYYEWNDFKWGLGSFFCHVYQALDVACSTASILNLLAISLDRYIAIGHPISYAQYGARGGRAMISITIVWGVSVAVA-LPLLLGVNPME--E--ND--ECELANP-YFNMISSIFSFFIPCIAMIILYTIIFRRLRQRERARSLRQAQRSENDKIS---------------SALLGGAQI----------ARQMGKHFKNRTDQIL--LEISFQTSSFPTMSESS------------------------------------------------EDASTISPMINSFNNFLPKKTPYPS------TSIPAIPEC-GSMPNLTIIERPEA--EKEKEISIMD----LRDTVEMLDDKYSSAILTSFQTSRSFGEELEEI-------------------LPFIDGSNSVKHSREQLHTTRSNTS----TT--------RLL----------------------------------DVKPELRSISVPSIQDEK----K---LSQKSNDLPFSH---QNGTHKQKLLPNPG------------------------ILMKSKSTTLLKTNGYMDTDSLNRN-----------SHK-KSL-ADLLANDEFSF------------------SDSMRVYKNRLFKSLSRATSGWN------KPRPSRHMVKKATKQMRREHKATVTLAVVLAVFLFCWLPFFVLHLSNSICLIIDENSACVGFLPLYLATWLGYLNSSLNPLIYTVFDQRFRNAFRNILSCGIFKKR-------------------------------------------------------------------------------

>DOP-3d
---------------------------------------------MV---VLWR-VAAGVFLPLVPTMAVFGNVLVIMSVFRERSLQT-VTNMLIVSLAVSDFMVAIGVMSFGVYYEWNDFKWGLGSFFCHVYQALDVACSTASILNLLAISLDRYIAIGHPISYAQYGARGGRAMISITIVWGVSVAVA-LPLLLGVNPME--E--NDLQECELANP-YFNMISSIFSFFIPCIAMIILYTIIFRRLRQRERARSLRQAQRSENDKIS---------------SALLGGAQI----------ARQMGKHFKNRTDQIL--LEISFQV-----------------------------------------------------------------------------------------------------------------------------------------------------------------------------------------------------------------------------------------------------------------------------------------------------------------------------------------------------------------------------------------------------------------------------------------------------------------------------------------------------------------------------------------------------------------------------------------------------------------------------------------------

>DOP-4
MLAYGSDPNAEDLYITMTPSVSTENDTTVWA---------TEEPAAI----VWRHPLLAIALFSICLLTVAGNCLVVIAVCTKKYLRN-PTGYLIISLAIADLIVGVIVMPMNSLFEIANHTWLFGLMMCDVFHAMDILASTASIWNLCVISLDRYMAGQDPIGYRDKVSK-RRILMAILSVWVLSAILS-FPGIIWWRTSSP-HLYEDQSQCLFTDSKMYVSFSSLVSFYIPLFLILFAYGKVYIIATRHSKGMRMGIKTVSIKK---------------------------------------RNGKKSNTETESILSS----------------------------------------------------------------------------------------------------------ENEPTL----RIHFGRGKQSSSSLRNSRFHARESTRLLLK---QVSCKSLND--------------------------------------------------RGEHNNNN-T------------------------------------------------------VRQPLLR------------------------------------------------------------GTEGCHSDSISRS---SQRNFRGRNVTIGSNCSS----TLLQVDQPDRMSLSSNSQM-------------------------VMTSPLS-----TRRKLNVR------EKSR-----QMMRYVHEQRAARTLSIVVGAFILCWTPFFVFTPLTAFCESCFSN----KETIFTFVTWAGHLNSMLNPLIYSRFSRDFRRAFKQILTCQRQQKVKTAFKTPLSLVFTQLISVTQMWEQPPNTSI-----------E-------------------------------------
